# Supplementary material for: Pregnancy outcomes after snakebite envenomations: A retrospective cohort in the Brazilian Amazonia
Source: PLoS Negl Trop Dis. 2022 Dec 5;16(12):e0010963. doi: 10.1371/journal.pntd.0010963 (PMC9754599; doi:10.1371/journal.pntd.0010963)
Supplement: S2 File — (XLSX) [file pntd.0010963.s002.xlsx]

## Sheet: Planilha1
id_row	gestante	cs_gestant	nu_idade_n	cs_raca	cs_escol_n	cs_zona	doenca_tra	ant_tempo_	ant_loca_1	mcli_local	cli_dor	cli_edema	cli_equimo	necros	com_secund	com_compar	mcli_sist	renal	resp	com_septic	com_choque	cli_tempo_	tra_classi	con_sorote	obito
1	2		4015	4	1	2	2	2	1	2	NA	NA	NA		NA	NA	2		NA	NA	NA	9	2	1	2
2	2		4040	4	2	1	2	1	1	1	1	1	1	2	NA	NA	1		NA	NA	NA	1	1	1	2
3	2		4031	4		2	9	4	1	1	1	1	2	2	NA	NA	NA		NA	NA	NA	NA	2	9	2
4	2		4042	2	2	1	9	2	1	1	1	1	9	2	NA	NA	1		NA	NA	NA	9	2	1	2
5	2		4042	4		2	9	4	1	1	1	2	2	2	1	2	1	1	1	1	1	1	9	2	2
6	2		4037	4	2	2	2	2	1	1	1	1	1	2	NA	NA	1	1	2	2	2	1	1	1	2
7	2		4034	4		1	2	2	1	1	1	1	2	2	NA	NA	1		NA	NA	NA	1	2	1	2
8	2		4037	5		2	1	2	1	1	1	1	2	2	NA	NA	1		NA	NA	NA	1	1	1	2
9	2		4038	4	3	2	2	2	1	1	1	1	2	2	NA	NA	1		NA	NA	NA	1	3	1	2
10	2		4017	5	2	2	2	3	1	9	NA	NA	NA		NA	NA	1		NA	NA	NA	1	1	1	2
11	2		4015	4	2	1	2	1	9	1	1	1	2	2	NA	NA	1		NA	NA	NA	1	2	1	2
12	2		4034	4	3	2	1	2	1	1	1	2	2	2	NA	NA	1		NA	NA	NA	1	3	1	2
13	1	2	4020	4	3	2	2	1	1	2	NA	NA	NA		NA	NA	1		NA	NA	NA	1	1	1	2
14	2		4013	4	2	2	2	3	1	1	1	1	2	2	NA	NA	2		NA	NA	NA	9	2	2	2
15	2		4017	2	3	2	2	1	1	1	1	1	2	2	NA	NA	2		NA	NA	NA	9	2	1	2
16	2		4047	4	2	2	2	2	4	1	1	1	2	2	NA	NA	2		NA	NA	NA	2	1	2	2
17	2		4022	4	3	2	2	2	1	1	1	1	2	2	NA	NA	2		NA	NA	NA	9	1	1	2
18	2		4017	4	2	2	1	1	1	1	2	1	2	2	NA	NA	2		NA	NA	NA	2	2	1	2
19	2		4040	1	2	2	2	1	1	1	1	1	2	2	NA	NA	2		NA	NA	NA	2	2	1	2
20	2		4014	4	3	1	2	1	1	1	1	2	2	2	NA	NA	1		NA	NA	NA	1	1	1	2
21	2		4033	4	3	2	1	2	1	1	1	1	2	2	NA	NA	1		NA	NA	NA	1	2	1	2
22	2		4024	4	3	2	1	1	4	1	1	1	2	2	1	2	2		NA	NA	NA	NA	1	1	2
23	2		4031	5	1	2	2	1	1	1	1	1	2	2	NA	NA	2		NA	NA	NA	NA	2	1	2
24	2		4018	4	2	2	1	2	4	1	1	1	2	2	NA	NA	2		NA	NA	NA	9	2	1	2
25	2		4015	5	2	2	1	2	1	1	1	1	2	2	NA	NA	9		NA	NA	NA	9	1	1	2
26	2		4024	5		2	1	1	1	1	1	1	2	2	NA	NA	2		NA	NA	NA	9	2	1	2
27	2		4038	5	1	2	1	3	1	1	1	1	2	2	NA	NA	2		NA	NA	NA	9	1	2	2
28	1	1	4032	5	2	2	1	1	9	1	1	1	2	2	NA	NA	2		NA	NA	NA	9	1	1	2
29	2		4034	1	2	2	2	1	1	1	1	1	1	2	NA	NA	2		NA	NA	NA	9	2	1	2
30	2		4045	4	2	2	1	3	4	1	1	1	2	2	NA	NA	2		NA	NA	NA	9	2	1	2
31	2		4042	4	3	2	2	2	4	1	1	1	2	2	NA	NA	1		NA	NA	NA	1	2	1	2
32	2		4017	4	2	2	2	2	1	1	1	1	2	2	NA	NA	2		NA	NA	NA	NA	1	1	2
33	1		4013	1	2	2	2	1	9	1	1	2	2	2	NA	NA	1		NA	NA	NA	1	1	1	2
34	2		4017	5	2	2	2	4	9	1	1	1	1	2	1	2	1		NA	NA	NA	1	3	1	2
35	2		4028	4	2	2	2	2	4	1	1	1	2	2	NA	NA	2		NA	NA	NA	2	1	1	2
36	2		4031	5	2	2	1	1	1	1	1	1	2	2	NA	NA	1		NA	NA	NA	1	1	1	2
37	2		4038	5		2	2	1	1	1	1	1	2	2	NA	NA	2		NA	NA	NA	NA	1	1	2
38	2		4035	5	2		1	2	1	1	1	1	2	2	NA	NA	2		NA	NA	NA	9	1	1	2
39	2		4034	4		1	1	1	4	1	1	2	2	2	NA	NA	2		NA	NA	NA	9	1	1	2
40	2		4016	4	2	2	2	1	1	1	1	2	2	2	1	2	1		NA	NA	NA	1	1	1	2
41	2		4014	4		2	2	3	1	1	1	1	2	2	NA	NA	2		NA	NA	NA	NA	2	1	2
42	2		4013	5	2	2	2	1	1	1	1	1	2	2	NA	NA	2		NA	NA	NA	9	2	2	2
43	1	2	4015	1	3	1	2	1	1	2	NA	NA	NA		NA	NA	2		NA	NA	NA	9	1	1	2
44	1	1	4033	2	2	2		1	9	1	1	1	2	2	NA	NA	1		NA	NA	NA	1	1	1	2
45	2		4013	5	1	2	2	1	1	1	1	2	2	2	NA	NA	2		NA	NA	NA	9	2	2	2
46	2		4047	5	2	2	1	1	5	1	1	2	2	2	NA	NA	1		NA	NA	NA	1	1	1	2
47	2		4024	5	2	2	1	3	1	1	1	1	2	2	NA	NA	2		NA	NA	NA	9	1	1	2
48	1	3	4035	5		2	2	4	1	1	1	1	2	1	1	2	1	1	1	1	2	2	3	1	2
49	2		4038	4	2	1	1	2	1	1	1	1	1	2	NA	NA	1		NA	NA	NA	9	2	1	2
50	2		4024	4	2	2	1	2	1	2	NA	NA	NA		NA	NA	2		NA	NA	NA	9	1	2	2
51	2		4035	4	3	2	2	1	1	2	1	1	2		NA	NA	2		NA	NA	NA	9	2	1	2
52	2		4031	4		2	1	2	4	1	1	1	2	2	NA	NA	2		NA	NA	NA	9	2	1	2
53	2		4021	4	2	2	2	1	9	1	1	2	2	2	NA	NA	2		NA	NA	NA	9	1	1	2
54	2		4031	4	2	2	2	2	9	1	1	1	2	2	NA	NA	2		NA	NA	NA	NA	2	1	2
55	2		4030	1	2	2	1	2	9	1	1	1	2	2	NA	NA	2		NA	NA	NA	9	1	1	2
56	2		4031	4	4	1	2	1	4	1	1	1	2	2	NA	NA	1		NA	NA	NA	2	2	1	2
57	2		4020	4	2	2	1	2	4	2	NA	NA	NA		NA	NA	1		NA	NA	NA	1	1	1	2
58	2		4021	4	3	2	1	1	4	1	1	1	2	2	NA	NA	1		NA	NA	NA	1	1	1	2
59	2		4037	4		2		2	5	1	1	2	2	2	NA	NA	2		NA	NA	NA	NA	1	2	2
60	2		4048	4	3	2	1	1	1	1	1	2	2	2	NA	NA	2		NA	NA	NA	2	2	1	2
61	2		4014	4		2	1	2	1	1	1	1	1	1	NA	NA	1		NA	NA	NA	1	1	1	2
62	2		4030	4		2	9	4	1	1	1	1	2	2	NA	NA	2		NA	NA	NA	9	1	1	2
63	2		4026	4		1	9	1	1	1	1	2	2	2	NA	NA	2		NA	NA	NA	9	1	2	2
64	2		4025	4		1	9		1	1	1	1	1	2	NA	NA	NA		NA	NA	NA	NA	2	9	2
65	2		4038	NA		1	1	2	1	1	1	1	2	2	NA	NA	2		NA	NA	NA	2	2	1	2
66	2		4013	4		1		1	1	1	1	1	2	2	NA	NA	1		NA	NA	NA	1	1	1	2
67	2		4014	4		1	9		1	2	NA	NA	NA		NA	NA	2		NA	NA	NA	9	1	2	2
68	2		4022	4		1	1		1	2	NA	NA	NA		NA	NA	2		NA	NA	NA	9	1	2	2
69	2		4040	4		1	9		1	2	NA	NA	NA		NA	NA	2		NA	NA	NA	9	1	2	2
70	2		4033	5	1	2	1		1	1	1	1	1	2	NA	NA	1		NA	NA	NA	9	1	1	2
71	2		4020	4	2	2	2	1	1	1	1	1	1	2	NA	NA	1		NA	NA	NA	1	1	1	2
72	2		4028	4	2	2	1	1	1	1	1	1	2	2	NA	NA	2		NA	NA	NA	2	3	1	2
73	2		4026	2	2	2	2	1	1	1	1	1	2	2	NA	NA	2		NA	NA	NA	2	2	1	2
74	2		4030	4		2	9	2	1	1	1	1	2	2	NA	NA	2		NA	NA	NA	9	1	9	2
75	2		4018	4	2	2	1	1	1	1	1	1	2	2	NA	NA	2		NA	NA	NA	2	2	1	2
76	2		4033	4		1	9	2	1	1	1	1	2	2	NA	NA	2		NA	NA	NA	2	1	9	2
77	1		4027	4		2	9	3	1	1	1	1	2	2	NA	NA	2		NA	NA	NA	9	1	9	2
78	2		4028	4		1	9		1	1	1	1	2	2	1	2	1		NA	NA	NA	9	3	1	2
79	2		4039	4		1	9	1	1	1	1	2	2	2	NA	NA	2		NA	NA	NA	9	1	9	2
80	2		4024	4		1	9		1	1	1	1	2	2	NA	NA	2		NA	NA	NA	9	1	9	2
81	1		4023	4		1	9	1	1	1	1	1	2	2	NA	NA	2		NA	NA	NA	9	1	9	2
82	2		4041	4		1	9	1	1	1	1	1	2	2	NA	NA	2		NA	NA	NA	2	1	9	2
83	2		4029	4		1	2	1	1	2	NA	NA	NA		NA	NA	1		NA	NA	NA	1	1	1	2
84	2		4028	4		2	9	1	1	1	1	1	2	2	NA	NA	2		NA	NA	NA	9	1	9	2
85	2		4023	4		1	9	1	1	1	1	1	2	2	NA	NA	2		NA	NA	NA	9	1	1	2
86	2		4043	4		2	9	1	1	1	1	1	2	2	NA	NA	2		NA	NA	NA	9	1	9	2
87	2		4047	4		1	9	1	1	1	1	1	2	2	NA	NA	9		NA	NA	NA	9	1	9	2
88	2		4047	4		1	9		1	1	1	2	2	2	NA	NA	2		NA	NA	NA	9	1	1	2
89	2		4030	4		1	9	2	1	1	1	1	2	2	NA	NA	2		NA	NA	NA	9	1	9	2
90	2		4018	4		1	2		1	2	NA	NA	NA		NA	NA	2		NA	NA	NA	9	1	2	2
91	2		4040	4		2	2	2	1	1	1	1	2	2	NA	NA	2		NA	NA	NA	9	1	9	2
92	1	2	4017	4		1	2		1	1	1	2	2	2	NA	NA	2		NA	NA	NA	2	3	1	2
93	2		4048	NA		1	2	2	1	1	1	1	2	2	NA	NA	1		NA	NA	NA	1	2	1	2
94	2		4041	4		1	9	4	9	1	1	1	2	2	NA	NA	2		NA	NA	NA	9	1	9	2
95	2		4047	4		2	9	2	1	1	1	1	2	2	NA	NA	2		NA	NA	NA	9	1	9	2
96	2		4022	2		2	9	1	1	1	1	1	2	2	NA	NA	2		NA	NA	NA	9	1	1	2
97	2		4020	4	2	2	2		9	1	1	2	2	2	NA	NA	1		NA	NA	NA	1	1	2	2
98	2		4013	4		1	2		1	1	1	1	2	2	NA	NA	2		NA	NA	NA	9	2	1	2
99	2		4047	4		2	2	2	1	1	1	1	1	2	NA	NA	2		NA	NA	NA	2	3	1	2
100	2		4016	4		2	9	1	1	1	1	2	2	2	NA	NA	2		NA	NA	NA	9	1	1	2
101	2		4038	4		1			9	1	1	1	2	2	NA	NA	2		NA	NA	NA	9	1	1	2
102	2		4045	4		1		1	1	1	1	1	2	2	NA	NA	2		NA	NA	NA	9	1	1	2
103	2		4016	5	2	2	2	2	1	1	1	2	2	2	NA	NA	1		NA	NA	NA	1	1	1	2
104	2		4032	4	3	2	1	1	1	1	1	1	2	2	NA	NA	2		NA	NA	NA	2	1	1	2
105	2		4020	4		1	9		1	2	NA	NA	NA		NA	NA	2		NA	NA	NA	9	1	1	2
106	2		4025	4		1	9		1	1	1	1	2	2	NA	NA	2		NA	NA	NA	9	1	1	2
107	2		4031	4		1	2	1	9	1	1	1	2	2	NA	NA	9		NA	NA	NA	NA	1	1	2
108	2		4035	4		1	9	1	1	1	1	2	2	2	NA	NA	2		NA	NA	NA	9	1	2	2
109	2		4021	5	2	2	1	1	1	1	1	1	2	2	NA	NA	1		NA	NA	NA	1	1	1	2
110	2		4021	5	1	2	1	4	1	1	1	1	1	2	NA	NA	2		NA	NA	NA	9	1	1	2
111	2		4029	4		2	2	2	4	1	1	1	1	2	NA	NA	1		NA	NA	NA	1	2	1	2
112	2		4013	4	2	2	2	3	9	1	1	1	2	2	NA	NA	1		NA	NA	NA	NA	3	1	2
113	2		4040	4	3	1	2	1	1	1	1	1	1	2	NA	NA	2		NA	NA	NA	9	3	1	2
114	2		4031	4	2	2	1	2	1	1	1	2	2	2	NA	NA	2		NA	NA	NA	9	1	1	2
115	2		4025	4	3	3	2	1	4	1	1	2	2	2	NA	NA	2		NA	NA	NA	9	1	2	2
116	2		4045	4	2	2	1	4	4	1	1	1	2	2	NA	NA	2		NA	NA	NA	9	2	1	2
117	1	3	4018	4	1	2	1	1	4	1	1	1	2	2	NA	NA	2		NA	NA	NA	9	1	1	2
118	2		4018	4	2	1	1	1	1	1	1	2	2	2	NA	NA	1		NA	NA	NA	1	1	1	2
119	1	2	4025	4	2	2	1	2	1	2	NA	NA	NA		NA	NA	2		NA	NA	NA	9	2	1	2
120	2		4029	4		2	2	1	1	1	1	2	2	2	NA	NA	NA		NA	NA	NA	NA	NA	1	2
121	2		4022	4	2	2	1	2	1	1	1	2	2	2	NA	NA	2		NA	NA	NA	NA	1	1	2
122	2		4022	4	2	2	1	4	1	1	2	1	2	2	NA	NA	1		NA	NA	NA	1	2	2	2
123	2		4043	4	2	1	2	1	1	1	2	1	2	2	NA	NA	1		NA	NA	NA	1	1	1	2
124	2		4021	4	2	2	2	2	4	1	1	1	1	2	NA	NA	1		NA	NA	NA	1	1	1	2
125	2		4041	4	2	2	1	2	1	1	1	1	2	2	NA	NA	1		NA	NA	NA	1	1	1	2
126	1	3	4043	5	2	2	2	1	1	1	1	1	1	2	NA	NA	1		NA	NA	NA	1	2	1	2
127	2		4038	4	2	2	1	2	4	1	1	1	2	2	NA	NA	2		NA	NA	NA	9	2	1	2
128	1	2	4041	4	2	1	1	1	1	1	1	2	2	2	NA	NA	1		NA	NA	NA	1	1	1	2
129	1	2	4016	4	4	1	2	1	4	1	1	1	1	2	2	2	2		NA	NA	NA	2	1	1	2
130	2		4019	5	2	2	2	1	1	1	1	1	1	2	NA	NA	2		NA	NA	NA	2	1	1	2
131	2		4026	5	2		1	1	9	2	NA	NA	NA		NA	NA	2		NA	NA	NA	2	1	2	2
132	2		4015	4	2	2	1	4	4	1	1	1	2	2	NA	NA	1		NA	NA	NA	2	2	1	2
133	2		4014	1	3	1	2	1	1	1	1	2	2	2	NA	NA	2		NA	NA	NA	2	1	1	2
134	2		4015	5	3	2	1	1	1	1	1	1	9	2	NA	NA	2		NA	NA	NA	2	2	1	2
135	2		4046	4		2	1	1	4	1	1	1	2	2	NA	NA	1		NA	NA	NA	1	2	1	2
136	2		4045	2	2	2	1	4	1	1	1	1	1	1	9	1	1	1	2	2	2	1	3	1	2
137	1		4017	5	2	2	9	2	1	1	1	1	2	2	NA	NA	2		NA	NA	NA	9	1	1	2
138	2		4023	4	3		1	1	1	1	1	1	2	2	NA	NA	1		NA	NA	NA	1	1	1	2
139	2		4047	4	2	2	1	2	1	1	1	1	2	2	NA	NA	2		NA	NA	NA	2	2	1	2
140	2		4045	4	2	2	1	2	9	1	1	1	2	2	NA	NA	2		NA	NA	NA	9	3	1	2
141	2		4030	4	2	2	1	3	4	1	1	1	2	2	NA	NA	1		NA	NA	NA	9	2	1	2
142	2		4042	4	4	1	2	3	1	1	1	1	2	2	NA	NA	2		NA	NA	NA	9	1	1	2
143	2		4038	5	2	2	9	2	1	1	1	2	2	2	NA	NA	2		NA	NA	NA	9	1	2	2
144	2		4027	4		2	9		1	1	1	1	2	2	NA	NA	1		NA	NA	NA	1	1	1	2
145	2		4039	4		2	9	1	1	1	1	1	2	2	NA	NA	1		NA	NA	NA	1	1	1	2
146	1		4014	4	2	2	2	2	4	1	1	1	2	2	NA	NA	1		NA	NA	NA	1	2	1	2
147	2		4049	1	4	2	1	3	1	1	1	2	2	2	NA	NA	1		NA	NA	NA	1	1	1	2
148	2		4048	5	1	2	1	2	1	1	1	1	2	2	NA	NA	2		NA	NA	NA	9	1	1	2
149	2		4047	5	1	2	1	2	9	1	1	1	1	2	NA	NA	2		NA	NA	NA	9	NA	1	2
150	2		4029	5	1	2	1	2	1	1	1	1	2	2	NA	NA	2		NA	NA	NA	9	1	1	2
151	2		4029	4	2	2	1	2	1	1	1	1	2	2	NA	NA	1		NA	NA	NA	1	1	1	2
152	2		4023	1		1	2	1	1	1	1	2	2	2	NA	NA	2		NA	NA	NA	NA	1	1	2
153	2		4049	1	2	2	2	2	9	1	1	1	2	2	NA	NA	9		NA	NA	NA	NA	2	1	2
154	2		4048	4	2	2	1	1	1	1	1	1	1	2	NA	NA	2		NA	NA	NA	2	2	1	2
155	2		4034	4	2	2	1	4	4	1	1	1	2	2	NA	NA	1		NA	NA	NA	1	2	1	2
156	2		4020	4		2	1	2	1	1	1	2	2	2	NA	NA	1		NA	NA	NA	1	1	1	2
157	2		4032	1		1	2	1	1	1	1	1	2	2	NA	NA	2		NA	NA	NA	NA	1	1	2
158	2		4016	4	2	2	2	1	4	1	1	2	2	2	NA	NA	1		NA	NA	NA	1	2	1	2
159	2		4023	4	2	2	2	2	9	1	1	2	2	2	NA	NA	1		NA	NA	NA	1	1	1	2
160	2		4018	4	2	2	2		1	1	1	1	2	2	NA	NA	2		NA	NA	NA	2	1	1	2
161	2		4021	4		2		1	1	1	1	1	2	2	NA	NA	1		NA	NA	NA	1	1	1	2
162	2		4025	4	1	2	1	3	1	1	1	1	2	2	NA	NA	2		NA	NA	NA	2	1	1	2
163	2		4033	4	2	2	2	1	9	1	1	1	2	2	NA	NA	2		NA	NA	NA	9	1	2	2
164	2		4035	5	2	2	1	3	1	1	1	1	2	2	NA	NA	1		NA	NA	NA	1	1	1	2
165	2		4017	5	2	2	1	3	1	1	1	1	2	2	NA	NA	2		NA	NA	NA	2	3	1	2
166	2		4046	5			1	3	1	1	1	2	2	2	NA	NA	1		NA	NA	NA	1	1	2	2
167	2		4041	5	2	2	1	2	1	1	1	1	2	1	1	2	1		NA	NA	NA	2	2	1	2
168	2		4030	5	2	2	1	2	1	1	1	2	2	2	NA	NA	1		NA	NA	NA	1	1	1	2
169	2		4015	5		2	1	3	1	1	1	1	2	2	NA	NA	1		NA	NA	NA	1	1	2	2
170	2		4024	5	2	1	1	3	1	1	1	1	1	2	NA	NA	1		NA	NA	NA	1	1	1	2
171	2		4029	5	1		1	1	1	1	1	1	2	2	NA	NA	2		NA	NA	NA	9	1	2	2
172	2		4032	4	2	1	2	2	1	1	1	1	2	2	NA	NA	1		NA	NA	NA	9	2	1	2
173	2		4016	4		2	1	2	1	1	1	1	2	2	NA	NA	2		NA	NA	NA	9	1	1	2
174	2		4013	4	2	2	2	2	1	1	1	2	2	2	NA	NA	2		NA	NA	NA	9	NA	1	2
175	2		4042	4		2	1	1	1	1	1	1	1	2	NA	NA	1		NA	NA	NA	1	2	1	2
176	2		4019	1		2			1	1	1	2	2	2	NA	NA	2		NA	NA	NA	NA	1	1	2
177	1		4024	4		1			1	1	1	1	2	2	NA	NA	1		NA	NA	NA	9	9	9	2
178	2		4043	4		2			1	1	1	1	2	2	NA	NA	9		NA	NA	NA	9	3	1	2
179	2		4021	4		2			1	1	2	1	2	2	NA	NA	2		NA	NA	NA	9	1	1	2
180	2		4018	4	3	2	2	2	1	1	1	1	2	2	NA	NA	2		NA	NA	NA	2	2	1	2
181	1		4038	4	2	1	1	2	1	1	1	1	1	2	NA	NA	1		NA	NA	NA	1	1	1	2
182	2		4016	5		2	1	3	1	1	1	1	1	2	NA	NA	1		NA	NA	NA	1	1	1	2
183	2		4027	4		1	2		1	1	1	2	2	2	NA	NA	1		NA	NA	NA	1	1	2	2
184	2		4021	4	2	2	2	1	1	2	NA	NA	NA		NA	NA	1		NA	NA	NA	1	2	1	2
185	2		4041	4		2	2	2	4	1	1	1	2	2	1	2	1		NA	NA	NA	1	2	1	2
186	2		4034	4	2	2	9	2	4	1	1	1	2	2	NA	NA	NA		NA	NA	NA	9	1	1	2
187	2		4028	4		2	1	1	1	1	1	1	2	2	NA	NA	2		NA	NA	NA	NA	1	1	2
188	2		4016	1	3	1	2	2	9	1	1	1	2	2	NA	NA	1		NA	NA	NA	1	1	1	2
189	1	2	4017	4	2	2	1	2	4	1	1	2	2	2	NA	NA	1		NA	NA	NA	2	1	1	2
190	2		4016	2	2	1	2	1	1	2	NA	NA	NA		NA	NA	2		NA	NA	NA	9	1	1	2
191	2		4024	4	2	2	1	2	1	1	1	2	2	2	NA	NA	1		NA	NA	NA	1	1	1	2
192	2		4015	4		1	1		1	1	2	1	2	2	1	2	1		NA	NA	NA	1	2	2	2
193	2		4023	5	2	2	1	1	1	2	NA	NA	NA		NA	NA	1		NA	NA	NA	1	1	1	2
194	2		4028	5	3	1	1	1	1	1	1	1	2	2	NA	NA	1		NA	NA	NA	1	2	1	2
195	2		4015	5	2	2	2	2	1	1	1	1	1	2	NA	NA	1		NA	NA	NA	1	2	1	2
196	2		4016	5	3	2	1	1	1	1	1	1	2	2	NA	NA	1		NA	NA	NA	1	1	1	2
197	2		4031	5	2	3	1	2	1	1	1	1	2	2	NA	NA	1		NA	NA	NA	2	2	1	2
198	2		4034	4	1	1		3	1	1	1	1	1	2	NA	NA	1		NA	NA	NA	2	NA	1	2
199	2		4017	4	4	1		1	9	1	1	2	2	2	NA	NA	1		NA	NA	NA	1	NA	1	2
200	2		4017	4		2	9		1	1	1	1	2	2	NA	NA	2		NA	NA	NA	9	2	1	2
201	2		4034	1	2	2	2	1	1	1	1	1	2	2	NA	NA	1		NA	NA	NA	1	2	1	2
202	2		4026	1	4	1	2	1	4	1	1	1	2	1	2	2	1		NA	NA	NA	1	2	1	2
203	2		4021	4	2	2	2	1	1	1	1	1	2	2	NA	NA	1		NA	NA	NA	1	2	1	2
204	2		4022	4	3	2	1	1	1	1	2	2	2	2	NA	NA	1		NA	NA	NA	1	1	1	2
205	2		4030	1	2	1	2	1	1	1	1	1	2	2	NA	NA	2		NA	NA	NA	9	1	1	2
206	2		4022	4	2	1	2	1	1	1	1	2	2	2	NA	NA	2		NA	NA	NA	9	2	1	2
207	2		4027	5		2	1	2	1	1	1	1	2	2	NA	NA	1		NA	NA	NA	1	1	1	2
208	2		4034	4	3	1	1	2	9	1	1	1	2	2	NA	NA	1		NA	NA	NA	2	2	1	2
209	2		4018	4	3	2	2	1	1	1	1	1	2	2	NA	NA	2		NA	NA	NA	2	1	1	2
210	2		4024	1	2	2	1	1	1	2	NA	NA	NA		NA	NA	2		NA	NA	NA	9	2	1	2
211	2		4021	4	2	2	1	1	1	1	1	1	1	2	NA	NA	1		NA	NA	NA	1	2	1	2
212	2		4021	4	2	2	1	1	1	2	NA	NA	NA		NA	NA	2		NA	NA	NA	2	1	1	2
213	2		4026	4	3	1	2	1	1	1	1	2	2	2	NA	NA	1		NA	NA	NA	1	1	1	2
214	2		4019	4	1	2	1	2	1	1	1	1	2	2	NA	NA	1		NA	NA	NA	1	2	1	2
215	2		4047	4	2	2	1	1	1	1	1	1	1	2	NA	NA	2		NA	NA	NA	2	2	1	2
216	2		4013	5		2	2	2	9	1	1	1	2	2	NA	NA	1		NA	NA	NA	1	2	1	2
217	2		4015	4	2	1	1	1	4	1	1	1	2	2	NA	NA	1		NA	NA	NA	1	1	1	2
218	1	1	4017	4	2	2	2	1	1	1	1	1	2	2	NA	NA	1		NA	NA	NA	1	2	1	2
219	2		4026	4	2	2	1	2	1	1	1	1	2	2	NA	NA	2		NA	NA	NA	9	1	1	2
220	2		4031	4	2	1	1	1	1	1	1	1	1	2	NA	NA	1		NA	NA	NA	2	2	1	2
221	2		4026	4	2	2	1	1	9	1	2	2	2	2	NA	NA	1		NA	NA	NA	1	1	1	2
222	2		4028	4	2	2	9	3	1	1	1	1	2	2	NA	NA	1		NA	NA	NA	9	2	1	2
223	1	1	4025	4		1	9	1	1	1	2	1	1	2	NA	NA	1		NA	NA	NA	1	3	1	2
224	2		4015	4		2	9	3	1	1	1	1	2	2	NA	NA	1		NA	NA	NA	2	3	1	2
225	2		4035	4	2	2	1	2	4	1	1	1	2	2	NA	NA	NA		NA	NA	NA	NA	1	1	2
226	2		4022	4	3	2	1	2	9	1	1	1	2	2	NA	NA	1		NA	NA	NA	NA	2	1	2
227	2		4026	4	3	2	1	2	1	1	1	2	2	2	NA	NA	1		NA	NA	NA	1	2	1	2
228	2		4025	5	2	2	1	1	1	1	1	1	2	2	NA	NA	1		NA	NA	NA	1	1	1	2
229	2		4039	4	2	2	1	2	1	1	1	1	2	2	NA	NA	1		NA	NA	NA	1	2	1	2
230	2		4026	4	2	2	1	2	1	1	1	1	1	2	NA	NA	2		NA	NA	NA	2	3	1	2
231	2		4037	4		1	1	2	1	1	1	1	2	2	NA	NA	2		NA	NA	NA	2	2	1	2
232	2		4034	5	2	2	1	3	1	1	1	2	2	2	NA	NA	2		NA	NA	NA	2	1	1	2
233	2		4024	4	2	2	2	2	4	1	1	1	2	2	NA	NA	2		NA	NA	NA	NA	2	1	2
234	2		4035	5	2	2	1	1	1	1	1	1	1	2	NA	NA	2		NA	NA	NA	2	1	1	2
235	2		4045	4	2	2	2	2	1	1	1	2	2	2	NA	NA	2		NA	NA	NA	2	1	1	2
236	1	2	4016	4	3	1	2	1	4	1	1	1	2	2	NA	NA	1	1	NA	NA	NA	1	2	1	2
237	2		4017	4	2	2	2	3	1	1	1	1	2	2	NA	NA	2		NA	NA	NA	9	1	1	2
238	2		4018	4		1	2	1	1	2	NA	NA	NA		NA	NA	1		NA	NA	NA	1	1	2	2
239	2		4013	2	2	2	1	4	1	1	1	1	2	2	2	1	2		NA	NA	NA	NA	2	1	2
240	2		4032	4	3	2	2	1	1	1	1	1	2	2	NA	NA	2		NA	NA	NA	2	2	1	2
241	2		4026	4	2	2	2	4	4	1	1	1	1	2	NA	NA	1	1	NA	NA	NA	2	1	1	2
242	2		4014	4	2	2	1	2	1	1	1	1	2	2	NA	NA	1	1	NA	NA	NA	1	1	1	2
243	2		4015	4	2	1	2	1	1	1	1	1	2	2	NA	NA	2		NA	NA	NA	2	1	1	2
244	2		4037	3	2	1	2	1	5	1	1	2	2	2	NA	NA	2		NA	NA	NA	9	1	2	2
245	2		4024	4	2	1	1	2	1	1	1	2	2	2	NA	NA	1		NA	NA	NA	1	1	1	2
246	2		4014	5	1	2	1	2	1	1	1	1	2	2	NA	NA	2		NA	NA	NA	NA	1	2	2
247	2		4039	4	2	2	2	4	1	1	1	1	1	2	NA	NA	1	1	NA	NA	NA	2	2	1	2
248	2		4015	5	3	2	2	3	1	1	1	1	2	2	NA	NA	1		NA	NA	NA	1	3	1	2
249	2		4017	5	2	2	1	2	1	1	1	1	2	2	NA	NA	1		NA	NA	NA	1	2	1	2
250	2		4028	5	2	2	1	1	1	1	1	1	2	2	NA	NA	1		NA	NA	NA	1	2	1	2
251	2		4024	5	3	2	1	2	1	1	1	1	2	2	NA	NA	1		NA	NA	NA	1	2	1	2
252	2		4016	5	2	2	2	2	1	1	1	1	2	2	NA	NA	1		NA	NA	NA	1	1	1	2
253	2		4042	2	2	1	1	2	1	NA	NA	NA	NA		NA	NA	NA		NA	NA	NA	NA	NA	2	2
254	1		4042	1	2	2	1	1	1	1	1	1	2	2	NA	NA	2		NA	NA	NA	9	2	1	2
255	2		4024	4		1		2	1	1	1	1	2	2	NA	NA	2		NA	NA	NA	9	1	1	2
256	2		4014	4	2	2	1	1	4	1	1	1	2	2	NA	NA	2		NA	NA	NA	9	1	1	2
257	2		4021	4	2	2	2	2	1	1	1	1	2	2	NA	NA	2		NA	NA	NA	9	1	1	2
258	1	3	4015	2	2	1	2	2	4	1	1	1	2	2	NA	NA	1		NA	NA	NA	1	1	1	2
259	2		4017	4	3	2	2	2	1	1	2	1	2	2	NA	NA	1		NA	NA	NA	1	1	1	2
260	2		4029	4		1	2	2	1	1	1	1	2	2	NA	NA	2		NA	NA	NA	2	1	1	2
261	2		4015	4	3	2	2	3	1	1	1	2	2	2	NA	NA	1		NA	NA	NA	1	1	2	2
262	2		4029	4	3	2	2	2	1	1	1	1	2	2	NA	NA	1		NA	NA	NA	1	1	1	2
263	2		4029	4	2	2	1		1	1	1	1	1	2	NA	NA	1		NA	NA	NA	1	1	1	2
264	2		4037	4	2	2	2	2	1	1	1	1	2	2	NA	NA	1		NA	NA	NA	1	1	1	2
265	2		4026	4	2	2	2	1	1	1	1	1	2	2	NA	NA	1		NA	NA	NA	1	1	1	2
266	2		4028	4	3	2	2	3	1	1	1	1	2	2	NA	NA	1		NA	NA	NA	1	1	1	2
267	2		4043	1	2	2	2	1	1	1	1	1	2	2	NA	NA	1		NA	NA	NA	1	2	1	2
268	2		4027	5	2	2	1	2	1	1	1	2	1	2	NA	NA	1		NA	NA	NA	9	1	2	2
269	2		4034	4	2	1	1		1	1	1	1	1	2	NA	NA	1		NA	NA	NA	2	3	1	2
270	2		4030	2	1	2		2	4	1	1	1	2	2	NA	NA	NA		NA	NA	NA	2	NA	1	2
271	2		4028	4	2	2	2	1	1	1	1	1	2	2	NA	NA	1		NA	NA	NA	1	2	1	2
272	2		4045	4	2	1	2	1	9	1	1	2	2	2	NA	NA	NA		NA	NA	NA	NA	1	1	2
273	2		4024	2	2	1	1	1	1	1	1	1	1	2	NA	NA	1		NA	NA	NA	1	3	1	2
274	2		4033	4	3	1	2	1	1	1	1	1	2	2	NA	NA	2		NA	NA	NA	9	1	1	2
275	2		4047	4	2	2	1	1	1	1	1	1	1	2	NA	NA	1		NA	NA	NA	1	1	1	2
276	2		4024	1	4	1	2	2	4	1	1	1	1	2	NA	NA	1		NA	NA	NA	1	2	1	2
277	2		4017	1	2	1	2	1	1	1	1	1	2	2	NA	NA	2		NA	NA	NA	2	3	1	2
278	2		4021	4	2	2	1	1	1	1	1	1	2	2	NA	NA	1		NA	NA	NA	2	2	1	2
279	2		4038	4	4	2	2	2	5	1	1	2	2	2	NA	NA	2		NA	NA	NA	2	1	2	2
280	2		4015	4	3	2	2	1	4	1	1	1	2	2	NA	NA	2		NA	NA	NA	2	2	1	2
281	2		4023	4	2	2	9	2	1	1	1	1	2	2	NA	NA	9		NA	NA	NA	2	1	1	2
282	2		4048	4	2	2	1	2	1	1	1	1	2	2	NA	NA	1		NA	NA	NA	1	2	1	2
283	2		4027	4	4	2	2	2	1	1	1	2	2	2	NA	NA	1		NA	NA	NA	1	1	1	2
284	2		4015	4	2	2	1	2	1	1	1	1	2	2	NA	NA	1		NA	NA	NA	1	2	1	2
285	2		4035	5		1	1	3	4	1	1	1	1	2	NA	NA	1		NA	NA	NA	1	1	1	2
286	1		4039	9		2	2	2	1	1	1	2	2	2	NA	NA	1		NA	NA	NA	1	1	1	2
287	2		4041	4	2	2	1	2	1	2	NA	NA	NA		NA	NA	1		NA	NA	NA	1	2	1	2
288	1	2	4028	4		2	1	1	1	1	1	2	2	2	NA	NA	2		NA	NA	NA	9	2	1	2
289	1	2	4042	2	2	2	2	2	1	1	1	1	1	2	NA	NA	2		NA	NA	NA	2	2	1	2
290	2		4013	5	2	2	1	3	1	1	1	1	2	2	NA	NA	2		NA	NA	NA	9	1	1	2
291	2		4044	1	2	1	1	1	1	1	1	1	2	2	NA	NA	2		NA	NA	NA	2	2	1	2
292	2		4038	5	1	2	1	4	1	1	1	1	2	2	NA	NA	2		NA	NA	NA	NA	2	1	2
293	1	3	4023	4	2	2	1	2	4	1	1	1	2	2	NA	NA	1		NA	NA	NA	2	2	1	2
294	2		4014	4	3	2	2	1	4	1	1	2	2	2	NA	NA	2		NA	NA	NA	2	1	1	2
295	2		4036	4		2	9	2	4	1	1	1	2	2	NA	NA	2		NA	NA	NA	9	2	1	2
296	2		4014	4	2	2	2	2	1	1	1	1	2	2	NA	NA	2		NA	NA	NA	2	2	1	2
297	2		4024	5		2	9	1	1	1	1	1	2	2	NA	NA	2		NA	NA	NA	9	1	1	2
298	2		4049	4	2	2	1	3	1	1	1	1	1	2	NA	NA	1		NA	NA	NA	2	2	1	2
299	2		4037	4	1	2	1	1	1	1	1	1	2	2	NA	NA	1		NA	NA	NA	1	2	1	2
300	2		4035	4	4	1	2	1	9	1	1	1	1	2	NA	NA	1		NA	NA	NA	1	2	1	2
301	2		4035	4	2	1	1	2	1	1	1	1	2	2	NA	NA	2		NA	NA	NA	2	2	1	2
302	2		4034	5	2	2	1	4	4	1	1	1	2	2	1	2	2		NA	NA	NA	2	2	1	2
303	2		4022	4	2	2	2	2	1	1	1	1	2	2	NA	NA	2		NA	NA	NA	9	1	1	2
304	2		4035	5	2	3	1	2	1	1	1	1	2	2	NA	NA	2		NA	NA	NA	2	2	1	2
305	2		4026	1		1	2	1	1	1	1	1	2	2	NA	NA	1		NA	NA	NA	1	3	1	2
306	2		4049	4	2	2	2	2	1	1	1	1	2	2	NA	NA	2		NA	NA	NA	9	1	1	2
307	2		4034	5	2	2	2	3	1	1	1	1	2	2	NA	NA	1		NA	NA	NA	NA	1	1	2
308	2		4032	5		2	1	3	1	1	1	1	2	2	NA	NA	1		NA	NA	NA	1	1	1	2
309	2		4033	4	2	1	1	1	1	1	1	1	2	2	NA	NA	2		NA	NA	NA	2	1	1	2
310	2		4023	4	4	2	2	1	9	2	NA	NA	NA		NA	NA	1		NA	NA	NA	1	1	1	2
311	2		4035	4		2	1	1	9	1	1	1	2	2	NA	NA	2		NA	NA	NA	9	1	1	2
312	1		4031	4	1	2	1	2	4	1	1	2	2	2	NA	NA	2		NA	NA	NA	2	2	1	2
313	2		4019	4		1	2	1	2	2	NA	NA	NA		NA	NA	2		NA	NA	NA	9	1	2	2
314	2		4015	4	2	1	2	1	9	2	NA	NA	NA		NA	NA	2		NA	NA	NA	9	1	2	2
315	2		4031	4	2	2	1	2	1	1	1	1	2	2	NA	NA	1		NA	NA	NA	1	1	1	2
316	2		4036	5	2	1	2	1	1	1	1	1	1	2	NA	NA	1		NA	NA	NA	2	2	1	2
317	2		4049	4	2	2	1	1	1	1	2	1	2	2	NA	NA	1		NA	NA	NA	2	2	1	2
318	2		4015	4		2	1	3	1	1	1	1	2	2	NA	NA	1		NA	NA	NA	2	2	1	2
319	2		4045	4	2	1		1	4	1	1	1	2	2	NA	NA	2		NA	NA	NA	2	2	1	2
320	1		4020	4	2	1	2	1	4	1	1	1	1	2	NA	NA	2		NA	NA	NA	NA	2	1	2
321	2		4029	5		2	1	2	1	1	1	1	2	2	NA	NA	1		NA	NA	NA	1	2	1	2
322	2		4038	5		2	1	2	1	1	1	1	2	2	NA	NA	1		NA	NA	NA	1	2	1	2
323	1		4040	5		2	1	2	1	1	1	1	2	2	NA	NA	1		NA	NA	NA	1	2	1	2
324	2		4038	1	2	2	1	2	1	1	1	1	1	2	2	2	1	1	NA	NA	NA	2	2	1	2
325	2		4039	4		1	1	2	4	1	1	1	2	2	NA	NA	1		NA	NA	NA	1	1	1	2
326	2		4019	4		1	1	2	1	1	1	1	2	2	NA	NA	1		NA	NA	NA	1	1	2	2
327	2		4017	4	2	1	2	1	1	1	1	1	2	2	NA	NA	2		NA	NA	NA	9	2	1	2
328	2		4048	4	2	2	2	3	1	1	1	1	2	2	NA	NA	1		NA	NA	NA	NA	2	1	2
329	2		4034	5	2	2	1	2	1	1	1	2	2	2	NA	NA	1		NA	NA	NA	2	2	1	2
330	2		4020	4	2	2	1	2	1	2	NA	NA	NA		NA	NA	1		NA	NA	NA	1	2	1	2
331	2		4048	1	2	2	1	3	1	1	1	1	1	2	NA	NA	1		NA	NA	NA	1	2	1	2
332	2		4035	5		2	2	2	1	1	2	1	2	2	NA	NA	1		NA	NA	NA	1	2	1	2
333	2		4026	5	2	2		2	1	1	1	1	1	2	NA	NA	1		NA	NA	NA	2	3	1	2
334	2		4028	4		2	1	4	1	1	2	1	2	2	NA	NA	1		NA	NA	NA	1	1	1	2
335	2		4021	4	3	1	1	2	1	1	1	1	1	2	NA	NA	1		NA	NA	NA	1	3	1	2
336	2		4024	1	2	2	1	2	4	1	1	1	2	2	NA	NA	1		NA	NA	NA	9	2	1	2
337	2		4029	5		2	1	3	1	1	1	1	2	2	NA	NA	1		NA	NA	NA	1	1	1	2
338	2		4032	4		2	1	3	1	1	1	1	2	2	NA	NA	1		NA	NA	NA	1	2	1	2
339	1	2	4035	5	1	2	1	4	1	1	1	1	2	1	2	2	1		NA	NA	NA	1	3	1	2
340	1	3	4048	5		2	1	3	1	1	1	2	2	2	NA	NA	2		NA	NA	NA	NA	1	1	2
341	2		4037	4	3	1	1	1	5	1	1	1	2	2	NA	NA	2		NA	NA	NA	9	1	2	2
342	2		4016	4	3	1	2	1	1	1	1	1	2	2	NA	NA	2		NA	NA	NA	2	2	1	2
343	2		4021	4	4	1	2	1	5	2	NA	NA	NA		NA	NA	2		NA	NA	NA	9	1	2	2
344	2		4048	5		2	1	2	1	1	1	1	2	2	NA	NA	2		NA	NA	NA	9	1	1	2
345	2		4043	4	2	1	1	1	4	1	1	1	2	2	NA	NA	1		NA	NA	NA	1	2	1	2
346	2		4028	4	2	2	1	2	4	1	1	1	2	2	NA	NA	1		NA	NA	NA	1	2	1	2
347	1	1	4020	4	2	2	2	1	1	1	1	2	2	2	NA	NA	1		NA	NA	NA	1	1	1	2
348	2		4038	4	1	2	2	1	4	1	1	1	2	2	NA	NA	9		NA	NA	NA	2	2	1	2
349	1	1	4020	4	2	1	1	2	1	1	1	1	1	2	NA	NA	1		NA	NA	NA	9	3	1	2
350	2		4031	4	2	2	1	1	1	1	1	1	1	2	NA	NA	2		NA	NA	NA	NA	2	1	2
351	2		4041	4	3	2	1	4	9	1	1	1	2	2	NA	NA	1	1	NA	NA	NA	NA	NA	2	2
352	2		4023	4		1	2	1	1	1	1	1	2	2	1	2	2		NA	NA	NA	NA	1	9	2
353	2		4026	5	2	2	1	4	1	1	1	1	1	2	NA	NA	1		NA	NA	NA	2	3	1	2
354	1	1	4014	5		2	2	3	1	1	1	1	1	2	NA	NA	2		NA	NA	NA	2	2	1	2
355	2		4016	4	2	2	2	2	1	1	1	1	2	2	NA	NA	2		NA	NA	NA	9	1	1	2
356	2		4015	5	2	2	2	1	1	1	1	1	2	2	NA	NA	2		NA	NA	NA	2	2	1	2
357	2		4043	5	2	2	1	2	1	1	1	1	2	2	NA	NA	2		NA	NA	NA	2	3	1	2
358	1	2	4033	5	2	1	1	1	1	1	1	1	2	2	NA	NA	1		NA	NA	NA	2	2	1	2
359	2		4034	5	1	2	1	4	1	1	1	1	1	2	NA	NA	1		NA	NA	NA	2	3	1	2
360	2		4021	1	2	2	1	2	1	1	1	1	1	2	NA	NA	2		NA	NA	NA	9	NA	1	2
361	2		4025	1	2	2	2	3	1	1	1	2	2	2	NA	NA	1		NA	NA	NA	1	1	1	2
362	2		4019	4	2	1	2	1	1	1	1	2	2	2	NA	NA	1		NA	NA	NA	1	1	1	2
363	2		4015	5	2	2	1	2	1	1	1	1	2	2	NA	NA	2		NA	NA	NA	2	1	1	2
364	2		4049	4	2	2	1	2	1	1	1	1	1	2	NA	NA	2		NA	NA	NA	2	2	1	2
365	2		4015	4	2	2	2	2	1	1	1	1	2	2	NA	NA	1		NA	NA	NA	1	1	1	2
366	2		4041	4	2	2	2	1	1	1	1	2	2	2	NA	NA	2		NA	NA	NA	2	1	1	2
367	2		4028	4	2	2	1	2	1	1	1	1	2	2	NA	NA	2		NA	NA	NA	2	2	1	2
368	2		4024	4		1	2	1	1	2	NA	NA	NA		NA	NA	2		NA	NA	NA	9	1	1	2
369	2		4041	4	2	2	1	1	4	1	1	1	1	2	NA	NA	1		NA	NA	NA	2	2	1	2
370	2		4030	4	2	2	2	1	1	1	1	1	2	2	NA	NA	1		NA	NA	NA	1	1	1	2
371	2		4039	4	2	2	1	2	1	1	1	1	2	2	NA	NA	1		NA	NA	NA	1	1	1	2
372	2		4014	5	2	1	1	1	1	1	1	1	2	2	NA	NA	1		NA	NA	NA	1	2	1	2
373	2		4043	4	2	2	1	4	1	1	1	1	2	2	NA	NA	1		NA	NA	NA	1	2	1	2
374	2		4044	4	2	2	1	2	4	1	1	1	1	2	2	2	1		2	1	2	2	3	1	1
375	2		4015	5	1	2	1	1	1	1	1	2	1	2	NA	NA	1		NA	NA	NA	2	2	1	2
376	2		4014	4		1	9	2	9	1	1	2	2	2	NA	NA	NA		NA	NA	NA	NA	1	9	2
377	2		4037	4	2	2	2	1	1	1	1	2	2	2	NA	NA	2		NA	NA	NA	2	1	1	2
378	2		4049	4	3	2	1	2	1	1	1	1	2	2	NA	NA	1		NA	NA	NA	1	2	1	2
379	2		4017	5	2	2	1	2	1	1	1	1	2	2	NA	NA	1		NA	NA	NA	1	1	1	2
380	1	3	4019	5	1	2	2	3	1	1	1	1	2	2	NA	NA	2		NA	NA	NA	9	2	1	2
381	2		4018	4	3	1	1	2	4	1	1	2	2	2	NA	NA	1		NA	NA	NA	1	1	1	2
382	2		4013	3		2	2		1	1	1	1	2	2	NA	NA	1		NA	NA	NA	9	2	1	2
383	2		4029	4	1	2	1	2	1	1	1	1	1	2	NA	NA	2		NA	NA	NA	9	2	1	2
384	2		4025	4		1	1	1	1	1	1	2	2	2	NA	NA	2		NA	NA	NA	2	1	1	2
385	2		4037	4	3	2	1	1	1	1	1	1	2	2	NA	NA	NA		NA	NA	NA	NA	3	1	2
386	2		4042	4		1			9	1	1	1	2	2	NA	NA	NA		NA	NA	NA	NA	1	9	2
387	2		4015	5	2	2		2	1	1	1	1	2	2	NA	NA	2		NA	NA	NA	9	2	1	2
388	2		4015	4		1	2		9	1	1	1	2	2	NA	NA	2		NA	NA	NA	9	1	9	2
389	2		4044	4	2	2	2	2	4	1	1	1	2	2	NA	NA	2		NA	NA	NA	9	2	1	2
390	2		4020	4	3	1	2	1	4	1	1	1	2	2	NA	NA	2		NA	NA	NA	9	2	1	2
391	2		4016	2	2	2	2	2	1	2	NA	NA	NA		NA	NA	1		NA	NA	NA	1	2	1	2
392	2		4015	4	2	2	2	1	1	1	1	1	2	2	NA	NA	2		NA	NA	NA	9	2	1	2
393	2		4044	4	2	1	2	1	1	1	1	1	2	2	NA	NA	1		NA	NA	NA	1	1	1	2
394	2		4041	4		2	1	3	4	1	1	1	2	2	NA	NA	1		NA	NA	NA	1	2	1	2
395	2		4038	4	2	2	1	2	1	1	1	1	2	2	NA	NA	2		NA	NA	NA	2	2	1	2
396	1	3	4013	4	2	2	2	1	4	1	1	1	1	2	NA	NA	1		NA	NA	NA	9	3	1	2
397	2		4033	4	3	1	2	3	1	1	1	1	2	2	NA	NA	1		NA	NA	NA	1	2	1	2
398	1		4042	5	2	2	2	3	1	1	1	1	2	2	NA	NA	2		NA	NA	NA	2	1	1	2
399	2		4043	4		2	1	4	1	1	1	1	2	2	NA	NA	1		NA	NA	NA	1	2	1	2
400	2		4046	5		2	1	2	1	1	1	1	1	2	NA	NA	1		NA	NA	NA	1	2	1	2
401	2		4021	4	2	2	1	1	4	1	2	1	2	2	NA	NA	1		NA	NA	NA	1	1	1	2
402	1	1	4020	4	3	2		1	4	1	2	1	2	2	NA	NA	1		NA	NA	NA	1	2	1	2
403	2		4044	4		2	1	2	5	1	1	1	2	2	1	2	1		NA	NA	NA	1	2	1	2
404	1	2	4019	4		2	2		9	1	1	1	2	2	NA	NA	NA		NA	NA	NA	NA	2	9	2
405	2		4033	4		2	2	2	1	1	1	1	2	2	NA	NA	2		NA	NA	NA	2	2	1	2
406	2		4032	4	3	2	1	1	1	1	1	1	2	2	NA	NA	1		NA	NA	NA	1	1	1	2
407	2		4029	5	2	2	1	4	4	1	1	1	2	2	NA	NA	1		NA	NA	NA	1	1	1	2
408	1	2	4035	5	2	2	1	3	1	1	1	1	2	2	NA	NA	2		NA	NA	NA	9	2	1	2
409	2		4038	4	2	2	1	1	1	1	1	2	2	2	NA	NA	1		NA	NA	NA	1	1	1	2
410	2		4033	4	2	2	2	1	1	1	1	1	2	2	NA	NA	2		NA	NA	NA	2	2	1	2
411	2		4027	5	2	2	1		1	1	1	1	9	2	NA	NA	1		NA	NA	NA	1	1	2	2
412	2		4048	4		1	9	1	9	1	1	2	2	2	NA	NA	NA		NA	NA	NA	NA	1	9	2
413	2		4022	5	2	2	9	1	4	1	1	1	1	2	NA	NA	2		NA	NA	NA	2	2	1	2
414	2		4021	5	3	2	1	2	1	2	NA	NA	NA		NA	NA	1		NA	NA	NA	1	1	1	2
415	2		4035	4	3	2	1	1	1	1	1	2	2	2	NA	NA	1		NA	NA	NA	1	1	1	2
416	1		4017	5	1	2	1	1	1	1	1	1	2	2	NA	NA	1		NA	NA	NA	1	2	1	2
417	2		4049	4	2	2	2	2	4	1	1	1	1	2	NA	NA	1		NA	NA	NA	2	2	1	2
418	2		4036	4	3	1	2	1	1	1	1	1	1	2	NA	NA	1		NA	NA	NA	2	2	1	2
419	1	1	4032	4	2	2	1	1	9	1	1	1	2	2	NA	NA	1		NA	NA	NA	2	2	1	2
420	1		4017	5	1	2	1	1	1	1	1	1	2	2	NA	NA	2		NA	NA	NA	9	1	2	2
421	2		4032	4	3	1	2		1	1	1	1	2	2	NA	NA	2		NA	NA	NA	NA	3	1	2
422	2		4024	5	4	2	1	4	1	1	1	1	2	2	NA	NA	1		NA	NA	NA	1	2	1	2
423	2		4042	4	2	1	1	2	1	1	1	1	1	2	NA	NA	1		NA	NA	NA	2	3	1	2
424	2		4017	4	2	2	2	2	1	1	1	1	2	2	1	2	2		NA	NA	NA	2	1	1	2
425	2		4043	4	2	2	2	2	1	1	1	1	2	2	NA	NA	2		NA	NA	NA	9	1	1	2
426	2		4046	4	2	2	1	1	4	2	NA	NA	NA		NA	NA	2		NA	NA	NA	9	1	1	2
427	2		4044	4	2	2	1	2	4	1	1	1	2	2	NA	NA	2		NA	NA	NA	9	2	1	2
428	2		4036	4	2	2	1	1	1	1	1	1	2	2	NA	NA	2		NA	NA	NA	9	1	1	2
429	2		4018	4	3	1	2	2	1	1	1	1	2	2	NA	NA	2		NA	NA	NA	9	1	1	2
430	2		4020	4	2	3	2	1	1	1	1	1	2	2	NA	NA	1		NA	NA	NA	1	1	1	2
431	1	2	4020	1	3	1	2	1	9	1	1	1	2	2	NA	NA	2		NA	NA	NA	9	1	1	2
432	1	1	4032	4	2	2	1	2	1	1	1	2	2	2	NA	NA	1		NA	NA	NA	1	2	1	2
433	2		4026	4	3	1	2	2	9	1	1	1	2	2	NA	NA	2		NA	NA	NA	9	9	1	2
434	2		4040	4		2	2	4	1	1	1	1	2	2	NA	NA	1		NA	NA	NA	1	1	2	2
435	2		4019	4	3	2	2	1	9	1	1	1	2	2	NA	NA	1		NA	NA	NA	1	1	1	2
436	2		4028	4	3	2	1	1	1	1	1	1	1	2	NA	NA	1		NA	NA	NA	1	2	1	2
437	2		4014	4	2	2	2	3	9	1	1	1	2	2	NA	NA	1		NA	NA	NA	1	2	1	2
438	2		4041	4	2	2	1	1	4	1	1	1	1	2	NA	NA	2		NA	NA	NA	2	2	1	2
439	2		4024	5	3	2	1	1	4	1	1	1	2	2	NA	NA	1		NA	NA	NA	1	1	1	2
440	2		4015	4	2	2	2	1	1	1	1	2	2	2	NA	NA	2		NA	NA	NA	9	1	1	2
441	2		4024	4		2	1		1	2	NA	NA	NA		NA	NA	1		NA	NA	NA	1	1	1	2
442	2		4046	4	2	2	1	2	4	1	1	1	2	2	NA	NA	2		NA	NA	NA	2	1	1	2
443	2		4039	4	1	2	1	2	1	1	1	1	2	2	NA	NA	2		NA	NA	NA	2	2	1	2
444	1		4046	4	2	2	2	4	1	2	NA	NA	NA		NA	NA	1		NA	NA	NA	1	1	1	2
445	2		4029	4		2		2	9	1	1	1	1	2	NA	NA	1	1	NA	NA	NA	NA	2	1	2
446	2		4016	4	3	2	1		1	1	1	1	9	2	NA	NA	1		NA	NA	NA	NA	2	1	2
447	2		4024	4		1	9	1	1	1	1	2	2	2	NA	NA	2		NA	NA	NA	9	1	9	2
448	2		4025	4	4	2	9	1	9	1	1	1	2	2	NA	NA	2		NA	NA	NA	NA	9	9	2
449	2		4017	4	3	2	1	1	4	1	1	1	2	2	NA	NA	2		NA	NA	NA	9	2	1	2
450	2		4023	4	3	1	1	1	1	1	1	1	2	2	NA	NA	2		NA	NA	NA	9	1	1	2
451	2		4025	4		2	1	1	1	1	1	1	2	2	NA	NA	2		NA	NA	NA	NA	2	9	2
452	2		4036	4		2	2	3	1	1	1	1	2	2	NA	NA	2		NA	NA	NA	NA	2	1	2
453	2		4016	4	2	2	1	2	1	1	1	1	2	2	NA	NA	2		NA	NA	NA	NA	1	1	2
454	2		4026	4	2	2	2	2	1	1	1	1	2	2	NA	NA	2		NA	NA	NA	NA	2	1	2
455	2		4020	4	2	2	2	1	1	1	1	1	2	2	NA	NA	2		NA	NA	NA	NA	1	1	2
456	2		4031	4		1	9	1	1	1	1	2	2	2	NA	NA	2		NA	NA	NA	9	1	9	2
457	2		4029	4	3	1	1	1	1	1	1	1	1	2	NA	NA	1		NA	NA	NA	2	2	1	2
458	2		4031	4	2	2	1	1	4	1	1	1	2	2	NA	NA	1		NA	NA	NA	1	2	1	2
459	2		4033	4	3	1	1	3	1	1	1	1	2	2	NA	NA	1		NA	NA	NA	1	2	1	2
460	2		4029	4	2	2	1	1	1	2	NA	NA	NA		NA	NA	1		NA	NA	NA	1	1	1	2
461	2		4022	4	2	2	1	2	1	2	NA	NA	NA		NA	NA	1		NA	NA	NA	1	1	1	2
462	2		4022	4	2	2	1	1	1	1	1	1	2	2	NA	NA	1		NA	NA	NA	NA	1	1	2
463	2		4033	4		2	1	3	1	1	1	1	2	2	NA	NA	1		NA	NA	NA	1	1	1	2
464	2		4026	4		2	2		1	1	1	1	2	2	1	2	9		NA	NA	NA	9	1	1	2
465	2		4028	4	3	1	2	2	1	1	1	1	2	2	NA	NA	1		NA	NA	NA	1	2	1	2
466	2		4030	1	3	1	2	1	3	2	NA	NA	NA		NA	NA	1		NA	NA	NA	1	1	1	2
467	2		4026	1	2	3	1	1	1	1	1	1	2	2	NA	NA	1		NA	NA	NA	2	2	1	2
468	2		4041	4	2	2	1	2	1	1	1	1	1	2	NA	NA	1		NA	NA	NA	2	2	1	2
469	2		4013	4	2	1	2	1	4	1	1	1	2	2	NA	NA	2		NA	NA	NA	2	2	1	2
470	2		4043	4	2	2	2	1	9	2	NA	NA	NA		NA	NA	1		NA	NA	NA	1	1	1	2
471	2		4028	1	2	2	1	1	9	2	NA	NA	NA		NA	NA	2		NA	NA	NA	9	2	1	2
472	2		4014	4	2	1	2	1	4	1	1	1	2	2	2	1	1		NA	NA	NA	9	2	1	2
473	2		4033	4	2	2	1	1	1	1	1	2	2	2	NA	NA	1		NA	NA	NA	1	1	1	2
474	2		4039	4	2	2	1	1	4	1	1	2	2	2	NA	NA	1		NA	NA	NA	1	1	1	2
475	2		4040	5	1	2	2	2	1	1	1	1	2	1	1	1	1		NA	NA	NA	1	1	1	2
476	1	3	4022	5	2	2	2	2	1	1	1	1	1	1	1	1	1		NA	NA	NA	1	1	1	2
477	2		4026	4	3	2	1	2	1	1	1	2	2	2	NA	NA	1		NA	NA	NA	1	1	1	2
478	2		4032	5		2	1	2	1	1	1	1	2	2	NA	NA	1		NA	NA	NA	NA	2	1	2
479	2		4015	1	2	1	2	1	1	1	1	2	2	2	NA	NA	2		NA	NA	NA	2	1	1	2
480	2		4035	4	2	2	1	1	1	1	1	1	2	2	NA	NA	2		NA	NA	NA	9	2	1	2
481	2		4044	5	1	2	1	1	1	1	1	2	2	2	NA	NA	1		NA	NA	NA	1	2	1	2
482	2		4015	5	2	2	2	4	1	1	1	1	2	2	1	2	1		NA	NA	NA	2	3	1	2
483	2		4019	5		2	1	1	1	1	1	1	2	2	NA	NA	1		NA	NA	NA	1	2	1	2
484	2		4027	5	4	3	2	3	1	1	1	1	2	1	2	2	1		NA	NA	NA	2	3	1	2
485	2		4032	5	2	2	2	3	4	1	1	1	2	2	NA	NA	1		NA	NA	NA	1	2	1	2
486	2		4047	4	3	2	1	2	4	1	1	1	2	2	NA	NA	1		NA	NA	NA	1	2	1	2
487	2		4038	5	1	2	1	4	1	1	1	1	1	1	2	2	1		NA	NA	NA	2	3	1	2
488	2		4013	5	1	2	2	2	2	1	1	2	2	2	NA	NA	2		NA	NA	NA	9	1	2	2
489	2		4038	4	2	1	1		4	1	1	2	2	2	NA	NA	9		NA	NA	NA	9	3	1	2
490	1		4017	4	2	1	9	1	4	1	1	1	2	2	NA	NA	9		NA	NA	NA	9	2	1	2
491	2		4017	4	2	1	2	1	1	1	1	2	1	2	NA	NA	1		NA	NA	NA	1	2	1	2
492	2		4034	1	2	1	2	1	1	1	1	1	2	2	NA	NA	1		NA	NA	NA	1	2	1	2
493	2		4040	4	2	2	1	2	1	1	1	1	2	2	NA	NA	1		NA	NA	NA	1	1	1	2
494	2		4014	5		2	1	2	1	2	NA	NA	NA		NA	NA	1		NA	NA	NA	1	1	1	2
495	2		4017	4	2	2	1	1	1	1	1	1	2	2	NA	NA	2		NA	NA	NA	2	1	1	2
496	1		4014	5	2	2	2	1	1	1	1	1	1	2	NA	NA	1		NA	NA	NA	2	2	1	2
497	2		4037	4	2	2	2	1	4	1	1	1	2	2	NA	NA	1		NA	NA	NA	1	2	1	2
498	2		4015	4	3	2	2	1	9	1	1	1	2	2	NA	NA	2		NA	NA	NA	9	1	2	2
499	2		4014	4	2	2	2	4	1	1	1	2	2	2	NA	NA	2		NA	NA	NA	NA	1	1	2
500	1		4019	1	2	2	1	2	4	1	1	1	1	2	NA	NA	2		NA	NA	NA	2	2	1	2
501	2		4016	1	3	1	2	1	9	1	1	2	2	2	NA	NA	2		NA	NA	NA	2	1	1	2
502	1	2	4018	4	2	2	1	1	1	1	1	1	1	2	NA	NA	1		NA	NA	NA	1	1	1	2
503	2		4034	5	2	2	1	3	1	1	1	2	2	2	NA	NA	2		NA	NA	NA	NA	1	1	2
504	2		4020	4	3	1	2	1	3	1	1	2	2	2	NA	NA	2		NA	NA	NA	2	1	1	2
505	2		4020	4		1	2	1	1	1	1	2	2	2	NA	NA	1		NA	NA	NA	1	2	1	2
506	2		4034	4	2	1		1	4	1	1	1	2	2	NA	NA	NA		NA	NA	NA	NA	1	2	2
507	2		4038	4	2	2	2	2	1	1	1	1	2	2	NA	NA	2		NA	NA	NA	9	2	1	2
508	2		4039	4	2	2	2	2	4	2	NA	NA	NA		NA	NA	2		NA	NA	NA	2	2	1	2
509	1		4016	4	2	2	1	2	4	1	1	1	1	2	NA	NA	1		NA	NA	NA	2	2	1	2
510	2		4022	9		1	9	1	9	9	NA	NA	NA		NA	NA	9		NA	NA	NA	9	9	9	2
511	2		4016	4	1	1	1	2	4	1	1	1	1	2	1	2	1		NA	NA	NA	1	2	1	2
512	2		4017	4	3	2	2	2	1	1	1	1	2	2	NA	NA	1		NA	NA	NA	9	2	1	2
513	2		4025	4		1	2	2	1	1	1	2	2	2	NA	NA	1		NA	NA	NA	1	1	1	2
514	2		4021	4		2	2	4	1	1	1	1	2	2	NA	NA	1		NA	NA	NA	1	1	1	2
515	2		4017	4	2	2	2	2	4	1	1	1	2	2	NA	NA	1		NA	NA	NA	1	1	1	2
516	2		4035	4	2	2	1	1	4	1	1	1	1	1	NA	NA	1		NA	NA	NA	2	3	1	2
517	2		4044	4	3	1	2	4	1	1	1	1	2	2	NA	NA	1		NA	NA	NA	1	2	1	2
518	2		4026	4	2	1	1	1	4	1	1	1	2	2	NA	NA	1		NA	NA	NA	1	1	1	2
519	2		4028	5		1	1	1	9	1	1	2	2	2	NA	NA	2		NA	NA	NA	9	2	1	2
520	2		4049	5		1	9	1	1	1	1	2	2	2	NA	NA	2		NA	NA	NA	9	2	1	2
521	2		4033	5		1	2	1	9	1	1	2	2	2	NA	NA	1		NA	NA	NA	1	9	2	2
522	2		4015	5	2	2	2	1	9	1	1	2	2	2	NA	NA	1		NA	NA	NA	1	1	1	2
523	2		4021	5	2	1	2	1	1	1	1	1	1	2	NA	NA	2		NA	NA	NA	2	3	1	2
524	2		4047	5	4	2	1	1	1	1	1	1	1	2	NA	NA	2		NA	NA	NA	2	1	1	2
525	2		4018	4	2	2	2	2	1	1	1	2	2	2	NA	NA	1		NA	NA	NA	1	2	1	2
526	2		4026	4	2	2	1	1	1	1	1	2	2	2	NA	NA	1		NA	NA	NA	1	2	1	2
527	2		4043	4	4	2	2	1	5	1	1	2	2	2	NA	NA	2		NA	NA	NA	9	1	2	2
528	2		4025	4	2	2	2	1	1	1	1	1	2	2	NA	NA	2		NA	NA	NA	9	1	1	2
529	2		4021	4	4	1	2	1	1	2	NA	NA	NA		NA	NA	2		NA	NA	NA	9	1	1	2
530	2		4022	4	2	1	1	1	1	1	1	2	2	2	NA	NA	1		NA	NA	NA	1	1	1	2
531	2		4036	4	2	2	1	2	4	1	1	1	2	2	NA	NA	2		NA	NA	NA	9	1	1	2
532	2		4027	4	2	2	1	2	1	1	1	1	2	2	NA	NA	1		NA	NA	NA	1	2	1	2
533	2		4016	4	2	1	2	2	1	1	1	1	2	2	1	2	1		NA	NA	NA	1	1	1	2
534	2		4013	4	2	2	2	2	1	1	1	1	2	2	NA	NA	1		NA	NA	NA	1	2	1	2
535	2		4020	4	2	2	1	3	1	1	1	1	2	2	NA	NA	1		NA	NA	NA	1	1	1	2
536	2		4040	4		2	1	2	1	1	1	1	2	2	NA	NA	2		NA	NA	NA	9	2	1	2
537	2		4031	4	2	2	2	1	9	1	1	1	2	2	NA	NA	2		NA	NA	NA	9	2	1	2
538	2		4014	4		2	2	1	9	1	1	1	2	2	NA	NA	2		NA	NA	NA	9	1	1	2
539	2		4037	4		1	2	1	9	1	1	1	2	2	NA	NA	2		NA	NA	NA	9	1	1	2
540	2		4021	5	2	2	1	1	1	1	1	1	2	2	NA	NA	2		NA	NA	NA	9	2	1	2
541	2		4046	4	2	2	1	1	9	1	1	1	2	2	NA	NA	2		NA	NA	NA	2	1	1	2
542	2		4027	1	2	2	1	2	4	1	1	1	1	2	NA	NA	2		NA	NA	NA	NA	1	1	2
543	2		4015	4	2	2	1	1	1	1	1	1	2	2	NA	NA	2		NA	NA	NA	9	2	1	2
544	2		4041	5	2	2	1	2	1	1	1	1	2	2	NA	NA	2		NA	NA	NA	9	1	1	2
545	2		4024	4	2	1	2	2	4	1	1	1	2	2	NA	NA	2		NA	NA	NA	NA	1	1	2
546	2		4027	4	2	1	2	1	1	1	1	1	2	2	NA	NA	2		NA	NA	NA	9	1	1	2
547	2		4017	5	2	2	2	2	1	1	1	1	1	2	NA	NA	2		NA	NA	NA	9	2	1	2
548	2		4028	4	3	2	1	4	1	1	1	1	2	2	NA	NA	2		NA	NA	NA	9	1	1	2
549	2		4042	4	2	2	1	4	4	1	1	1	2	2	NA	NA	2		NA	NA	NA	9	1	1	2
550	1		4021	4	2	2	1	1	1	2	NA	NA	NA		NA	NA	2		NA	NA	NA	2	1	1	2
551	2		4033	4	4	2	1	1	9	1	1	1	2	2	NA	NA	1		NA	NA	NA	1	3	1	2
552	2		4027	4	4		2	3	1	1	1	1	2	2	NA	NA	1		NA	NA	NA	1	3	1	2
553	2		4013	4	3	2	1	2	1	1	1	1	2	2	1	2	1		NA	NA	NA	9	2	1	2
554	2		4047	4	2	1	1	1	1	1	1	1	2	2	NA	NA	2		NA	NA	NA	9	1	1	2
555	2		4034	1	4	1	2	2	1	1	1	1	2	2	NA	NA	2		NA	NA	NA	9	1	1	2
556	2		4017	4	3	2	1	2	1	1	1	2	1	2	NA	NA	2		NA	NA	NA	9	1	1	2
557	2		4042	4		1	2	1	1	1	1	1	2	2	NA	NA	1		NA	NA	NA	2	1	2	2
558	2		4044	4		1	9		1	1	1	2	2	2	NA	NA	2		NA	NA	NA	9	1	1	2
559	1	3	4018	4		2	1	1	1	1	1	1	2	2	NA	NA	2		NA	NA	NA	9	1	1	2
560	2		4029	4	3	1	2	1	5	1	1	2	2	2	NA	NA	1		NA	NA	NA	1	1	2	2
561	1	2	4022	4		2	2	2	9	1	1	1	2	2	NA	NA	2		NA	NA	NA	2	1	1	2
562	2		4037	4	4		2	1	1	1	1	1	1	2	NA	NA	2		NA	NA	NA	9	2	1	2
563	2		4049	4		2	1	1	5	1	1	2	2	2	NA	NA	1		NA	NA	NA	1	1	2	2
564	2		4020	4	2	2	1	4	1	1	1	1	2	2	NA	NA	2		NA	NA	NA	2	2	1	2
565	2		4021	4	3	2	9		9	1	1	NA	NA	2	NA	NA	1		NA	NA	NA	1	2	1	2
566	2		4014	4	2	2	2	2	1	1	1	1	2	2	NA	NA	2		NA	NA	NA	NA	NA	1	2
567	2		4015	4	2	2			1	2	NA	NA	NA		NA	NA	2		NA	NA	NA	NA	NA	1	2
568	2		4025	4	2	2	2	2	1	9	NA	NA	NA		NA	NA	2		NA	NA	NA	2	NA	1	2
569	2		4015	4	2		2	2	1	1	1	1	2	2	NA	NA	9		NA	NA	NA	NA	2	1	2
570	2		4022	2	2	2		1	1	1	1	1	2	2	NA	NA	2		NA	NA	NA	NA	NA	1	2
571	2		4033	4	2	1	1	1	1	1	1	1	2	2	NA	NA	1		NA	NA	NA	1	1	1	2
572	2		4021	5	3	2	2	1	4	1	1	1	2	2	NA	NA	2		NA	NA	NA	2	2	1	2
573	2		4037	5	2	2	9		9	1	1	1	2	2	NA	NA	9		NA	NA	NA	9	3	2	1
574	2		4016	5	2	2	1	2	1	1	1	1	2	2	NA	NA	1		NA	NA	NA	1	1	1	2
575	2		4035	4		1	9		1	1	1	2	2	2	NA	NA	2		NA	NA	NA	9	1	1	2
576	2		4023	5	2	2	1	2	1	1	1	1	1	2	NA	NA	1		NA	NA	NA	2	2	1	2
577	2		4030	4	2	2	1	4	1	1	1	1	1	2	1	9	1		NA	NA	NA	NA	3	1	2
578	2		4021	4	2	2	1	2	1	1	1	1	2	2	NA	NA	1		NA	NA	NA	1	1	1	2
579	2		4014	4	2	2	2	2	4	1	1	1	2	2	NA	NA	2		NA	NA	NA	9	NA	1	2
580	2		4019	4	2	2		1	9	1	1	1	2	2	NA	NA	1		NA	NA	NA	1	2	1	2
581	2		4032	4	4	2	2	4	9	1	2	1	2	2	NA	NA	2		NA	NA	NA	NA	1	1	2
582	2		4024	4	3	2	2	1	1	1	1	1	2	2	NA	NA	2		NA	NA	NA	2	2	1	2
583	2		4020	4	4	2	2		1	1	1	1	2	2	NA	NA	2		NA	NA	NA	NA	1	1	2
584	1	2	4013	4		2	1	4	4	1	1	1	2	2	NA	NA	2		NA	NA	NA	9	2	1	2
585	2		4036	5		2	1		1	1	1	2	2	2	NA	NA	2		NA	NA	NA	9	9	1	2
586	2		4016	5	3	2	2	1	1	1	1	1	2	2	NA	NA	2		NA	NA	NA	2	3	1	2
587	2		4038	2		2	1		9	1	1	2	2	2	NA	NA	1		NA	NA	NA	1	1	2	2
588	2		4034	4	2	1	2	2	1	1	1	2	2	2	NA	NA	1		NA	NA	NA	1	1	1	2
589	2		4049	5	2	2	2		1	1	1	1	2	2	NA	NA	1		NA	NA	NA	1	2	1	2
590	2		4049	4	2	2	1	1	1	1	1	1	2	2	NA	NA	1		NA	NA	NA	1	2	1	2
591	1	1	4026	4	2	1	1	1	1	1	1	2	2	2	NA	NA	1		NA	NA	NA	1	1	1	2
592	2		4049	4		1	9		1	1	1	1	2	2	NA	NA	2		NA	NA	NA	9	1	1	2
593	2		4035	4	2	2	1	1	4	1	1	1	2	2	NA	NA	1		NA	NA	NA	1	1	1	2
594	2		4033	4	4	2	2	1	4	1	1	1	2	2	NA	NA	1		NA	NA	NA	2	2	1	2
595	2		4036	5	1	2	1	2	9	1	1	1	2	2	NA	NA	1		NA	NA	NA	1	1	1	2
596	2		4025	4	3	2	2	1	1	1	1	1	2	2	NA	NA	1		NA	NA	NA	1	2	1	2
597	2		4019	4	3	2	1	2	1	1	1	1	2	2	NA	NA	1		NA	NA	NA	1	1	1	2
598	2		4038	4	2	1	1	1	1	1	1	1	2	2	NA	NA	1		NA	NA	NA	1	2	1	2
599	2		4038	5	2	2		4	1	1	1	1	2	2	NA	NA	1		NA	NA	NA	1	1	1	2
600	2		4042	4	2	2	1	2	1	1	1	1	2	2	NA	NA	2		NA	NA	NA	2	1	1	2
601	1	3	4017	4	2	2	2	2	4	1	1	1	2	2	NA	NA	2		NA	NA	NA	2	2	2	2
602	2		4015	4	2	1	2	1	1	1	1	2	2	2	NA	NA	2		NA	NA	NA	9	1	1	2
603	2		4015	5	2	2	9	2	1	1	1	1	1	2	NA	NA	2		NA	NA	NA	9	9	1	2
604	2		4017	4	2	1	2	1	9	1	1	1	2	2	NA	NA	1		NA	NA	NA	1	1	1	2
605	2		4020	4	2	2	1	2	1	1	1	1	2	2	NA	NA	1		NA	NA	NA	1	1	1	2
606	2		4037	4	2	2	1	2	4	1	1	1	2	2	NA	NA	1		NA	NA	NA	1	1	2	2
607	2		4027	4	2	2	1	2	4	1	1	1	1	1	NA	NA	1		NA	NA	NA	2	3	1	2
608	2		4013	5	2	2	2	4	1	1	1	1	1	2	NA	NA	2		NA	NA	NA	2	2	1	2
609	2		4036	4		2	1	2	4	1	1	1	1	1	1	1	1		NA	NA	NA	2	3	1	2
610	2		4013	1	2	2	2	2	9	1	1	1	2	2	NA	NA	2		NA	NA	NA	2	2	1	2
611	2		4013	5	2	2	2	4	1	1	1	2	2	2	NA	NA	1		NA	NA	NA	1	1	2	2
612	2		4015	5	2	2	2	2	9	1	1	1	1	2	NA	NA	1		NA	NA	NA	1	2	1	2
613	2		4019	1	2	1	2	1	1	1	1	2	2	2	NA	NA	1		NA	NA	NA	1	1	2	2
614	2		4032	4	2	2	1	3	4	1	1	1	2	2	NA	NA	1		NA	NA	NA	1	2	1	2
615	2		4045	4		1	2		1	1	1	2	2	2	NA	NA	2		NA	NA	NA	9	1	2	2
616	2		4025	4	3	2	1	1	1	1	1	2	2	2	NA	NA	2		NA	NA	NA	2	1	1	2
617	2		4020	4	2	2		3	1	1	2	1	1	2	NA	NA	1		NA	NA	NA	1	2	1	2
618	2		4024	4	2	2	1	3	1	1	1	1	1	1	NA	NA	1		NA	NA	NA	1	2	1	2
619	2		4024	4		2	1	2	4	1	1	1	2	2	1	2	1		NA	NA	NA	1	2	2	2
620	2		4020	4		2	1	1	4	1	1	1	2	2	NA	NA	1		NA	NA	NA	9	2	1	2
621	2		4018	5	2	2	1	2	1	1	1	1	1	2	NA	NA	1		NA	NA	NA	1	2	1	2
622	2		4025	4	4	2		1	9	1	1	1	2	2	NA	NA	1		NA	NA	NA	1	NA	1	2
623	2		4040	5		2	9	2	1	1	1	2	2	2	NA	NA	2		NA	NA	NA	9	3	1	2
624	2		4016	4	2	2	1	1	4	1	1	1	2	2	NA	NA	2		NA	NA	NA	2	2	1	2
625	2		4023	4	3	1		2	1	1	1	1	1	2	NA	NA	1		NA	NA	NA	1	2	1	2
626	2		4036	4	2	2	1	2	4	1	1	1	2	2	NA	NA	2		NA	NA	NA	2	2	1	2
627	2		4025	5	2	2	1	1	1	1	1	1	2	2	NA	NA	1		NA	NA	NA	1	1	1	2
628	2		4035	5		1	2	1	1	1	1	2	2	2	NA	NA	1		NA	NA	NA	1	1	1	2
629	2		4025	4		2	2	1	9	1	1	1	2	2	NA	NA	2		NA	NA	NA	2	1	1	2
630	2		4039	4	2	2	2	2	1	1	1	2	2	2	NA	NA	1		NA	NA	NA	1	1	1	2
631	2		4020	4	2	2	2	2	1	1	1	1	2	2	NA	NA	1		NA	NA	NA	1	1	1	2
632	1	2	4029	4	2	2	9		1	1	1	1	2	2	NA	NA	2		NA	NA	NA	9	2	1	2
633	2		4025	4	3	2	2	1	1	1	1	1	2	2	NA	NA	1		NA	NA	NA	1	2	1	2
634	2		4035	4	2	2	2	2	1	1	1	1	2	2	NA	NA	1		NA	NA	NA	1	2	1	2
635	2		4027	4		1	2	1	1	1	1	1	2	2	NA	NA	1		NA	NA	NA	1	1	1	2
636	2		4038	4	2	2	9	4	1	1	1	1	2	2	NA	NA	2		NA	NA	NA	9	2	1	2
637	2		4035	5	2	2	2	1	1	2	NA	NA	NA		NA	NA	1		NA	NA	NA	1	1	1	2
638	2		4022	5	2	2	2	1	1	1	1	1	2	2	NA	NA	1		NA	NA	NA	1	1	1	2
639	2		4015	4	2	2	1	2	1	1	1	1	1	2	1	2	2		NA	NA	NA	2	2	1	2
640	2		4015	4	2	1	2	1	5	1	1	2	2	2	NA	NA	1		NA	NA	NA	1	1	2	2
641	2		4023	4		2	1	2	4	1	1	1	2	2	NA	NA	2		NA	NA	NA	NA	2	1	2
642	1		4035	4	2	2	1	1	1	1	1	1	2	2	NA	NA	1		NA	NA	NA	1	1	1	2
643	2		4042	4	2	2	1	1	4	1	1	1	2	2	NA	NA	2		NA	NA	NA	2	2	1	2
644	2		4022	4		2	1	2	9	1	1	1	2	2	NA	NA	1		1	2	2	2	2	1	2
645	2		4041	5	1	2	1	2	1	1	1	1	1	2	NA	NA	1		NA	NA	NA	1	2	1	2
646	2		4026	4	4	1	2	1	1	1	1	2	2	2	NA	NA	2		NA	NA	NA	9	1	1	2
647	2		4018	1		2	2	1	1	2	NA	NA	NA		NA	NA	1		NA	NA	NA	1	2	1	2
648	2		4029	5		2	2	2	1	1	2	1	2	2	NA	NA	2		NA	NA	NA	2	2	1	2
649	2		4025	5	3	1	1	1	1	1	1	1	2	2	NA	NA	1		NA	NA	NA	1	1	1	2
650	2		4029	4	2	2		2	4	1	1	2	1	2	NA	NA	2		NA	NA	NA	NA	1	1	2
651	2		4029	4	3	1	1	1	1	1	1	2	2	2	1	2	1		NA	NA	NA	1	2	1	2
652	2		4022	4	2	2	1	1	4	1	1	1	2	2	NA	NA	1	1	NA	NA	NA	2	2	1	2
653	1	3	4048	3	1	2	1	4	1	1	1	1	1	2	NA	NA	2		NA	NA	NA	2	2	1	2
654	2		4033	4	2	1	1	1	1	1	1	1	1	2	NA	NA	1		NA	NA	NA	2	2	1	2
655	2		4025	4	4	1	2	4	1	1	1	1	2	1	1	2	2		NA	NA	NA	9	2	1	2
656	2		4026	4	2	2	2	2	1	1	1	1	2	2	NA	NA	2		NA	NA	NA	2	2	1	2
657	2		4043	4	2	2	1	2	1	1	1	1	2	2	NA	NA	1		NA	NA	NA	1	3	1	2
658	2		4015	4	2	2	1	2	1	1	1	1	2	2	NA	NA	1		NA	NA	NA	1	1	1	2
659	2		4032	4	1	1	1	3	4	1	2	1	2	2	NA	NA	1		NA	NA	NA	1	2	1	2
660	2		4033	4	1	1	2	1	1	2	NA	NA	NA		NA	NA	1		NA	NA	NA	1	1	1	2
661	2		4024	1	3	1	1		4	1	1	2	2	2	NA	NA	2		NA	NA	NA	9	1	1	2
662	2		4016	4	2	2	1	4	1	1	1	1	1	2	NA	NA	2		NA	NA	NA	9	1	1	2
663	2		4020	4	3	1	2	1	1	NA	NA	NA	NA		NA	NA	2		NA	NA	NA	9	2	1	2
664	2		4043	4	2	1	2	1	1	2	NA	NA	NA		NA	NA	1		NA	NA	NA	1	2	1	2
665	2		4016	5	1	2	2	3	9	1	1	2	2	2	NA	NA	2		NA	NA	NA	2	1	2	2
666	2		4045	2	2	2	1		1	1	1	1	2	2	NA	NA	1		NA	NA	NA	1	2	1	2
667	2		4049	5	2	2	1	2	1	1	1	1	2	2	NA	NA	1		NA	NA	NA	1	1	1	2
668	2		4021	5	1	2	1	3	1	1	1	1	2	2	NA	NA	1		NA	NA	NA	1	1	1	2
669	1		4048	4	2		1	1	1	1	1	1	2	2	NA	NA	1		NA	NA	NA	1	2	1	2
670	2		4026	4		1	2	1	1	1	1	2	2	2	NA	NA	1		NA	NA	NA	1	1	1	2
671	2		4049	4		2	2	4	1	1	1	2	2	2	NA	NA	1		NA	NA	NA	1	1	2	2
672	2		4013	4	2	2	2	2	1	1	1	2	2	2	NA	NA	1		NA	NA	NA	1	1	1	2
673	2		4048	4	1	2	1	2	1	1	1	1	2	2	NA	NA	1		NA	NA	NA	1	3	1	2
674	1	1	4022	4	2	1	2	1	1	1	1	1	2	2	NA	NA	NA		NA	NA	NA	NA	2	1	2
675	2		4015	5	2	1	1	3	1	1	1	1	2	2	NA	NA	2		NA	NA	NA	2	2	1	2
676	2		4022	4	2	2	2	1	9	1	1	2	2	2	NA	NA	1		NA	NA	NA	1	1	2	2
677	2		4034	5	2	2	1	1	4	1	1	1	2	2	NA	NA	2		NA	NA	NA	NA	1	1	2
678	2		4018	4	3	2	1	1	9	1	1	1	2	2	NA	NA	1		NA	NA	NA	1	2	1	2
679	2		4013	4	2	2	1	1	1	1	1	2	2	2	NA	NA	2		NA	NA	NA	2	1	1	2
680	2		4016	5	2	2	2	2	1	1	1	1	2	2	NA	NA	2		NA	NA	NA	2	3	1	2
681	2		4046	5	2	2	1	4	1	1	1	1	1	2	NA	NA	1		NA	NA	NA	1	2	1	2
682	2		4038	4	2	1	2	1	1	1	1	2	2	2	NA	NA	1		NA	NA	NA	1	1	1	2
683	2		4025	2		2	2		1	2	NA	NA	NA		NA	NA	1		NA	NA	NA	1	1	1	2
684	2		4030	4		1	1	1	1	1	1	2	2	2	NA	NA	1		NA	NA	NA	1	1	1	2
685	2		4018	4	2	1	2	1	9	1	1	1	2	2	NA	NA	2		NA	NA	NA	NA	2	1	2
686	2		4027	4	3	2	2	1	1	1	1	1	2	2	NA	NA	1		NA	NA	NA	1	1	1	2
687	2		4015	4		2	2	2	1	1	1	1	2	2	NA	NA	1		NA	NA	NA	2	2	1	2
688	1		4023	5	2	2	2	2	1	1	1	1	2	2	NA	NA	2		NA	NA	NA	9	1	1	2
689	2		4044	5	1	2	1	1	1	1	1	1	2	2	NA	NA	1		NA	NA	NA	1	2	1	2
690	2		4043	4	1	1	2	2	9	1	1	2	2	2	NA	NA	2		NA	NA	NA	9	1	1	2
691	2		4018	4		2	1	1	1	2	NA	NA	NA		NA	NA	2		NA	NA	NA	9	1	1	2
692	2		4017	5		1	9	2	1	1	1	1	2	2	NA	NA	2		NA	NA	NA	2	2	1	2
693	2		4024	4		1	2		1	1	1	1	2	2	NA	NA	1		NA	NA	NA	9	2	1	2
694	2		4015	2		2	2	3	1	1	1	2	1	2	NA	NA	1		NA	NA	NA	NA	1	1	2
695	2		4026	5	5	2	1	3	4	1	1	1	2	2	NA	NA	1		NA	NA	NA	1	2	1	2
696	2		4028	4	2	2	1	2	1	2	NA	NA	NA		NA	NA	1		NA	NA	NA	1	2	1	2
697	2		4033	4		1	2	2	4	2	NA	NA	NA		NA	NA	2		NA	NA	NA	NA	1	1	2
698	1		4031	4		1	2		1	1	1	1	2	2	NA	NA	1		NA	NA	NA	1	2	1	2
699	2		4032	4	3	1	1	1	4	1	1	1	2	2	NA	NA	1		NA	NA	NA	2	2	1	2
700	2		4037	4	2	2	1	1	4	1	1	1	2	2	NA	NA	1		1	2	2	2	2	1	2
701	2		4039	5	2	2	1	2	1	1	1	1	1	2	NA	NA	2		NA	NA	NA	2	2	1	2
702	1	2	4017	4	2	2	1	4	4	1	1	1	1	2	NA	NA	2		NA	NA	NA	NA	2	1	2
703	2		4038	5	2	1	1	2	1	1	1	2	2	2	NA	NA	1		NA	NA	NA	1	1	1	2
704	2		4048	4	1	2	1	2	1	1	1	1	2	2	NA	NA	2		NA	NA	NA	2	1	1	2
705	2		4038	5	1	2	2	2	1	1	1	1	1	2	NA	NA	1		NA	NA	NA	2	2	1	2
706	2		4021	4	3	1	2	1	1	1	1	2	2	2	NA	NA	1	1	NA	NA	NA	9	2	1	2
707	2		4048	4	2	1	1	1	4	2	NA	NA	NA		NA	NA	2		NA	NA	NA	9	2	1	2
708	2		4045	5		2	1	1	1	1	1	1	2	2	NA	NA	2		NA	NA	NA	9	9	2	2
709	2		4029	4	2	2	1	2	1	1	1	1	2	2	NA	NA	2		NA	NA	NA	9	1	1	2
710	2		4015	1	3	1	2	2	1	1	1	2	2	2	NA	NA	1		NA	NA	NA	1	1	1	2
711	2		4038	4	2	2	2	1	9	1	1	1	2	2	NA	NA	1		NA	NA	NA	1	1	2	2
712	2		4024	4		2	2		1	1	1	1	2	2	NA	NA	2		NA	NA	NA	9	2	1	2
713	2		4024	4	3	2	2	1	4	1	1	2	2	2	NA	NA	1		NA	NA	NA	1	2	1	2
714	1	2	4019	4	1	2	2	1	1	1	1	2	2	2	NA	NA	2		NA	NA	NA	9	1	1	2
715	2		4029	4	2	2	2	2	1	1	1	1	2	2	NA	NA	2		NA	NA	NA	9	1	1	2
716	1		4049	5		2	2	1	5	1	1	2	2	2	NA	NA	1		NA	NA	NA	1	1	2	2
717	2		4036	5		2	1	4	1	2	NA	NA	NA		NA	NA	2		NA	NA	NA	NA	NA	1	2
718	2		4041	5	2	2		3	1	1	1	1	2	2	NA	NA	1		NA	NA	NA	NA	NA	1	2
719	2		4019	5		2	1	1	1	1	1	1	1	2	1	2	1	1	NA	NA	NA	2	2	1	2
720	2		4041	4	3	1	2	1	1	1	1	2	2	2	NA	NA	1		NA	NA	NA	1	1	1	2
721	2		4025	4		2	2	2	1	2	NA	NA	NA		NA	NA	1		NA	NA	NA	2	3	1	2
722	2		4016	5	1	2	2	3	1	1	1	1	1	2	NA	NA	1		NA	NA	NA	1	2	1	2
723	2		4015	5	1	2		2	1	1	1	1	1	2	NA	NA	NA		NA	NA	NA	NA	3	1	2
724	2		4040	1	4	1		1	1	1	1	1	2	2	NA	NA	1		NA	NA	NA	9	2	1	2
725	2		4018	4	3	2	9		1	1	2	1	2	2	NA	NA	1		NA	NA	NA	1	2	1	2
726	2		4031	1	2	2	2	2	1	1	1	1	2	2	NA	NA	2		NA	NA	NA	2	3	1	2
727	2		4029	1	1	1	1	1	1	1	1	1	2	2	NA	NA	1		NA	NA	NA	1	1	1	2
728	2		4028	4	2	2	1	2	4	1	1	1	2	2	1	2	2		NA	NA	NA	9	2	1	2
729	2		4025	1	2	2	1	3	9	1	1	1	2	2	NA	NA	1		NA	NA	NA	9	2	1	2
730	2		4046	4	2	1	2	1	1	1	1	2	2	2	NA	NA	2		NA	NA	NA	9	3	1	2
731	2		4019	4		2	1	2	4	1	1	1	2	2	NA	NA	2		NA	NA	NA	9	2	1	2
732	2		4013	4		2	2	2	1	1	1	2	2	2	NA	NA	2		NA	NA	NA	9	2	1	2
733	2		4023	4	2	2	2	3	9	1	2	1	2	2	NA	NA	1		NA	NA	NA	9	2	1	2
734	2		4013	5	2	2	2	1	1	2	NA	NA	NA		NA	NA	2		NA	NA	NA	9	1	1	2
735	2		4044	4	2	2	1	2	1	1	1	1	2	2	NA	NA	1		NA	NA	NA	1	NA	1	2
736	2		4023	1	2	2	2	1	4	1	1	1	2	2	NA	NA	2		NA	NA	NA	NA	2	1	2
737	2		4046	5	1	2	1		4	1	1	1	2	2	NA	NA	2		NA	NA	NA	9	1	2	2
738	2		4036	4		2	1	2	9	1	1	1	2	2	NA	NA	2		NA	NA	NA	9	9	1	2
739	1	2	4029	4		2	2	1	1	1	1	1	2	2	NA	NA	2		NA	NA	NA	9	1	2	2
740	2		4040	5	1	2	1	2	1	1	1	1	2	2	NA	NA	1		NA	NA	NA	9	2	1	2
741	2		4038	4	2	2	9	2	4	1	1	1	2	2	NA	NA	2		NA	NA	NA	9	1	1	2
742	2		4024	4		2	2	1	1	1	2	1	2	2	NA	NA	1		NA	NA	NA	1	1	1	2
743	2		4047	4	2	2	2	1	1	1	1	1	1	2	NA	NA	2		NA	NA	NA	2	2	1	2
744	1	2	4044	5		2	1	2	1	1	1	1	2	2	NA	NA	1		NA	NA	NA	1	2	1	2
745	2		4036	4		2	1	1	1	1	1	1	1	2	NA	NA	1		NA	NA	NA	1	2	1	2
746	2		4016	4		3	1	1	1	1	1	1	2	2	NA	NA	2		NA	NA	NA	9	2	1	2
747	2		4035	4	1	1	2	1	4	2	NA	NA	NA		NA	NA	2		NA	NA	NA	2	1	1	2
748	2		4034	4	2	1	1	1	4	1	1	1	2	2	NA	NA	2		NA	NA	NA	9	1	1	2
749	2		4033	4	2	1	9	2	4	1	1	1	2	2	NA	NA	1		NA	NA	NA	1	2	1	2
750	2		4038	4		2	2	2	1	1	1	1	2	2	NA	NA	1		NA	NA	NA	1	1	1	2
751	2		4015	4	2	2	2	1	1	1	1	1	2	2	NA	NA	1		NA	NA	NA	1	1	1	2
752	2		4015	4	2	2	2	1	1	1	1	2	2	2	NA	NA	1		NA	NA	NA	1	1	1	2
753	2		4037	4		1	2	1	9	2	NA	NA	NA		NA	NA	2		NA	NA	NA	NA	1	2	2
754	2		4039	4		2	2	1	4	1	1	2	2	2	NA	NA	1		NA	NA	NA	1	2	1	2
755	2		4032	5	2	2	2	3	1	1	1	1	2	2	NA	NA	NA		NA	NA	NA	NA	NA	2	2
756	2		4035	4	2	2	1	3	1	1	1	1	1	1	NA	NA	1		NA	NA	NA	9	2	1	2
757	2		4037	4		2	1	1	1	1	1	1	1	2	NA	NA	2		NA	NA	NA	2	2	1	2
758	2		4047	4		2	1	2	1	1	1	1	2	2	NA	NA	2		NA	NA	NA	2	2	1	2
759	2		4034	4		2	1	1	1	1	1	2	2	2	NA	NA	2		NA	NA	NA	2	1	1	2
760	2		4017	1	3	1	2	1	1	1	1	1	2	2	NA	NA	2		NA	NA	NA	2	2	1	2
761	1		4023	4	2		2	2	1	1	1	2	2	2	NA	NA	1		NA	NA	NA	1	1	1	2
762	1		4014	4	2	2	1	2	1	1	1	1	2	2	NA	NA	1		NA	NA	NA	2	2	1	2
763	2		4042	2	1	2	2	4	1	1	1	1	2	2	NA	NA	1		NA	NA	NA	9	1	1	2
764	2		4023	4	2	2	2	1	4	1	1	1	1	2	NA	NA	2		NA	NA	NA	2	2	1	2
765	1	2	4016	4	4	2		2	1	2	NA	NA	NA		NA	NA	1		NA	NA	NA	1	NA	1	2
766	2		4029	4	2	2	9	1	9	1	1	2	2	2	NA	NA	1		NA	NA	NA	1	9	9	2
767	2		4027	4	3	2	2	1	1	1	1	1	2	2	NA	NA	1		NA	NA	NA	2	2	1	2
768	2		4025	5	1	2	2	3	1	1	1	1	1	1	1	2	1		NA	NA	NA	9	3	1	2
769	2		4014	4	2	2	2	2	1	1	1	2	2	2	NA	NA	2		NA	NA	NA	9	1	1	2
770	2		4013	4		2	2	2	1	1	2	1	2	2	NA	NA	2		NA	NA	NA	9	1	1	2
771	2		4037	5	2	2	1	1	1	1	1	1	2	2	NA	NA	1		NA	NA	NA	1	1	2	2
772	2		4019	4	3	2	2	1	1	1	1	2	2	2	NA	NA	1		NA	NA	NA	1	1	1	2
773	2		4040	2	1	2	2		9	NA	NA	NA	NA		NA	NA	NA		NA	NA	NA	NA	1	2	2
774	2		4015	4		2	2	3	1	1	1	1	2	2	NA	NA	2		NA	NA	NA	9	1	1	2
775	2		4025	4	2	1	2	1	1	1	1	1	2	2	NA	NA	1		NA	NA	NA	1	2	1	2
776	2		4043	4	2	2	1	2	1	1	1	1	2	2	NA	NA	1		NA	NA	NA	2	3	1	2
777	1	2	4016	5	2	2	2	1	9	1	1	2	2	2	NA	NA	1		NA	NA	NA	1	1	2	2
778	2		4029	4		2	2	1	5	1	1	2	2	2	NA	NA	2		NA	NA	NA	9	1	2	2
779	1		4034	9	3	2	2	1	1	1	2	1	2	2	NA	NA	1		NA	NA	NA	1	1	1	2
780	2		4024	4	3	2	2	1	1	1	1	1	2	2	1	2	2		NA	NA	NA	2	2	1	2
781	1		4035	4	2	2	2	2	1	1	1	1	2	2	NA	NA	1		NA	NA	NA	1	1	1	2
782	2		4016	4		2	2	1	4	1	1	1	1	2	2	1	2		NA	NA	NA	2	2	1	2
783	2		4020	4		1	2	1	1	1	1	1	2	2	1	2	2		NA	NA	NA	2	1	1	2
784	2		4033	4	3	1	1	1	1	1	1	1	2	2	NA	NA	2		NA	NA	NA	9	1	1	2
785	1	2	4022	5	2	2	1	2	1	1	1	1	2	2	NA	NA	2		NA	NA	NA	2	2	1	2
786	2		4013	4	2	2	2	2	4	1	1	2	2	2	NA	NA	1		NA	NA	NA	1	2	2	2
787	2		4030	4	2	2	1	2	4	1	1	1	2	2	NA	NA	2		NA	NA	NA	2	2	1	2
788	2		4025	4	2	2	1	3	4	1	1	1	2	2	NA	NA	2		NA	NA	NA	9	1	1	2
789	1		4013	4	2	2	2	1	4	1	1	1	2	2	NA	NA	2		NA	NA	NA	NA	1	1	2
790	2		4014	4	3	2	2	2	4	1	1	1	2	2	NA	NA	2		NA	NA	NA	9	2	1	2
791	2		4017	4	2	2	2	2	4	1	1	2	2	2	NA	NA	2		NA	NA	NA	9	1	1	2
792	2		4021	4	2		2	2	2	1	1	1	2	2	NA	NA	1		NA	NA	NA	1	1	1	2
793	2		4025	5		1	2	2	1	1	1	1	2	2	NA	NA	1		NA	NA	NA	1	1	1	2
794	2		4014	4	2	2	2	2	1	1	1	1	2	2	NA	NA	1		NA	NA	NA	1	1	1	2
795	2		4026	NA		1	2	3	1	1	1	1	1	2	NA	NA	1		NA	NA	NA	1	2	1	2
796	2		4029	2	4	2	1	1	4	1	1	1	2	2	NA	NA	1		NA	NA	NA	1	2	1	2
797	2		4013	4		2	2	3	4	1	1	1	2	2	1	2	2		NA	NA	NA	9	2	1	2
798	2		4014	2	2	2	2	2	9	1	1	1	1	2	NA	NA	2		NA	NA	NA	2	2	1	2
799	2		4017	2	2	2	2	3	9	1	1	2	2	2	NA	NA	1		NA	NA	NA	1	1	1	2
800	2		4018	4	3	1	2	1	1	1	1	2	2	2	NA	NA	2		NA	NA	NA	2	1	1	2
801	2		4031	5	1	1	1	2	9	1	1	1	2	2	NA	NA	2		NA	NA	NA	9	1	2	2
802	2		4017	5		1	2		9	1	1	2	2	2	NA	NA	2		NA	NA	NA	2	1	1	2
803	2		4014	5	2	2	2	1	1	1	1	1	2	2	NA	NA	1		NA	NA	NA	1	1	1	2
804	2		4031	5		2	9	3	9	1	1	1	1	2	1	2	1		NA	NA	NA	2	3	1	2
805	2		4018	4		2	1	1	1	1	1	1	2	2	NA	NA	1		NA	NA	NA	1	1	1	2
806	2		4025	4	2	2	2	2	9	1	1	1	2	2	1	2	9		NA	NA	NA	2	1	1	2
807	2		4014	5		2	2	4	1	1	2	1	9	2	1	2	1		NA	NA	NA	2	2	1	2
808	2		4018	4		2	2	3	1	1	1	1	2	2	NA	NA	2		NA	NA	NA	2	1	1	2
809	2		4019	4	2	1	2	1	1	1	1	1	2	2	NA	NA	1		NA	NA	NA	1	2	1	2
810	2		4017	4	3	2	1	1	1	1	1	1	2	2	NA	NA	2		NA	NA	NA	9	2	1	2
811	2		4021	4	2	2	2	2	1	1	2	1	2	2	NA	NA	2		NA	NA	NA	9	1	1	2
812	2		4016	4	3	1	2	1	1	1	1	2	2	2	NA	NA	2		NA	NA	NA	9	1	1	2
813	2		4038	4		1	9	4	1	1	1	1	2	2	NA	NA	1	1	2	2	2	1	2	1	2
814	2		4040	4		1	9		1	1	1	1	2	2	NA	NA	1		NA	NA	NA	1	2	1	2
815	2		4036	9		9	9	2	1	1	1	1	2	2	NA	NA	1		NA	NA	NA	1	3	1	2
816	2		4026	4		2	1	1	1	1	1	1	2	2	NA	NA	2		NA	NA	NA	2	2	1	2
817	2		4031	4		2	1	1	4	1	1	2	2	2	NA	NA	1		NA	NA	NA	NA	2	1	2
818	2		4041	4	2	2	1	1	4	1	1	1	2	2	NA	NA	2		NA	NA	NA	9	2	1	2
819	1		4014	4	2	1		2	1	1	1	2	2	2	NA	NA	NA		NA	NA	NA	NA	1	9	2
820	2		4041	4	3	2	1	2	1	1	1	1	2	2	NA	NA	1	1	NA	NA	NA	2	3	1	2
821	2		4022	4	2	2	2	2	1	1	1	2	2	2	NA	NA	2		NA	NA	NA	NA	1	1	2
822	2		4033	4	2	2	1	2	4	1	1	1	2	2	NA	NA	1		NA	NA	NA	1	3	1	2
823	2		4013	4	2	2	2	3	1	1	1	1	2	2	NA	NA	2		NA	NA	NA	2	1	1	2
824	2		4023	5	2	1	2	1	1	1	1	1	2	2	NA	NA	1		NA	NA	NA	1	1	1	2
825	2		4042	9	4	2		1	1	1	1	1	1	2	NA	NA	1		NA	NA	NA	1	1	1	2
826	2		4020	1	2	1	2	1	4	1	1	1	1	2	NA	NA	2		NA	NA	NA	2	1	1	2
827	2		4047	4	2	1	9	1	4	1	1	2	2	2	NA	NA	1		NA	NA	NA	1	2	1	2
828	2		4013	4	2	1	2	2	4	1	1	1	2	2	NA	NA	2		NA	NA	NA	9	2	1	2
829	2		4038	4		2	2	2	4	1	1	1	2	2	NA	NA	1		NA	NA	NA	1	2	1	2
830	1		4016	4		2	1	1	4	1	1	1	2	2	NA	NA	1		NA	NA	NA	1	1	1	2
831	2		4040	4	2	1	1	2	4	1	1	1	2	2	NA	NA	2		NA	NA	NA	2	2	1	2
832	2		4029	4		1	1		1	1	1	2	2	2	NA	NA	1		NA	NA	NA	1	2	1	2
833	1		4042	4		1	2	2	1	1	1	1	2	2	NA	NA	1		NA	NA	NA	1	2	1	2
834	2		4032	4	2	2	1	1	9	1	1	1	2	2	NA	NA	2		NA	NA	NA	2	1	1	2
835	2		4033	4	5	2	1	2	1	1	1	2	2	2	NA	NA	1		NA	NA	NA	1	1	2	2
836	2		4037	4	3	1	1	4	1	1	1	1	1	2	NA	NA	1		NA	NA	NA	1	1	1	2
837	2		4021	4	3	1	1	1	9	1	1	2	2	2	NA	NA	2		NA	NA	NA	9	1	1	2
838	2		4035	4	2	1	1	1	4	1	2	2	2	2	NA	NA	1		NA	NA	NA	2	2	1	2
839	2		4025	4		3	9	2	1	1	1	1	2	2	NA	NA	2		NA	NA	NA	NA	1	1	2
840	2		4048	5		3	2	2	1	1	1	1	1	2	NA	NA	2		NA	NA	NA	9	1	1	2
841	2		4048	5		2	1	1	1	1	1	1	2	2	NA	NA	1		NA	NA	NA	NA	1	1	2
842	2		4013	5	2	2	2	1	1	1	1	1	1	2	NA	NA	1		NA	NA	NA	1	2	1	2
843	2		4049	5	3	2	1	1	1	1	1	1	2	2	NA	NA	1		NA	NA	NA	1	1	1	2
844	2		4024	4	2	2	1	2	1	1	1	1	2	2	NA	NA	1		NA	NA	NA	1	1	2	2
845	2		4048	4	2	1	1	1	1	1	1	1	2	2	NA	NA	1		NA	NA	NA	9	1	1	2
846	2		4036	4	2	2	2	1	4	1	1	1	2	2	NA	NA	2		NA	NA	NA	NA	1	1	2
847	2		4018	4	2	2	2	1	9	2	NA	NA	NA		NA	NA	2		NA	NA	NA	9	1	1	2
848	2		4015	5		2	9	2	1	1	1	1	2	2	1	2	2		NA	NA	NA	2	2	1	2
849	2		4026	4	4	2	2	4	1	1	1	1	2	2	NA	NA	1		NA	NA	NA	9	3	1	2
850	2		4030	4		1	2	1	1	1	1	1	2	2	NA	NA	1		NA	NA	NA	1	2	1	2
851	2		4035	4		1	9	2	9	2	NA	NA	NA		NA	NA	2		NA	NA	NA	9	1	1	2
852	2		4024	5		2	1	3	1	1	1	1	1	2	NA	NA	1		NA	NA	NA	9	2	1	2
853	2		4017	4	2	2	2	1	9	1	1	1	2	2	NA	NA	2		NA	NA	NA	2	2	1	2
854	2		4035	4	2	2	1	1	1	1	1	1	2	2	NA	NA	2		NA	NA	NA	2	2	1	2
855	1	3	4019	4	2	2	2	1	4	1	1	1	2	2	NA	NA	1		NA	NA	NA	1	1	1	2
856	2		4038	4	2	2	1	2	1	1	1	1	2	2	NA	NA	1		NA	NA	NA	1	2	1	2
857	2		4033	5	2	2	1	1	1	1	1	1	2	2	NA	NA	1		NA	NA	NA	2	1	1	2
858	2		4032	4	2	2	2	1	9	1	1	1	2	2	NA	NA	2		NA	NA	NA	2	1	1	2
859	2		4032	4	2	1	2	1	1	1	1	1	2	2	2	1	1		NA	NA	NA	1	9	1	2
860	2		4045	4		1	2	1	1	1	1	1	1	1	2	2	2		NA	NA	NA	2	2	1	2
861	2		4018	5		2	1	4	1	1	1	1	2	2	NA	NA	1		NA	NA	NA	2	1	1	2
862	2		4026	4		1	2	1	9	1	1	1	2	2	NA	NA	1		NA	NA	NA	1	1	2	2
863	2		4035	4	2	1	2	1	5	2	NA	NA	NA		NA	NA	1		NA	NA	NA	1	1	2	2
864	2		4013	2	2	2	2	2	1	1	1	2	1	2	NA	NA	2		NA	NA	NA	9	2	1	2
865	2		4040	4	2	2	2	2	1	1	1	1	2	2	NA	NA	2		NA	NA	NA	9	1	1	2
866	1		4019	4	2	1	2	1	1	1	1	2	2	2	NA	NA	2		NA	NA	NA	NA	1	1	2
867	2		4039	4	4	1	2	1	1	1	1	2	2	2	NA	NA	2		NA	NA	NA	9	1	1	2
868	2		4040	4	2	2	2	2	4	1	1	1	2	2	NA	NA	1		NA	NA	NA	1	1	1	2
869	2		4036	1		1	2	2	1	1	1	1	1	2	NA	NA	1		NA	NA	NA	2	2	1	2
870	2		4043	2		1	1	1	4	1	1	1	2	2	NA	NA	1		NA	NA	NA	1	2	1	2
871	2		4024	4		2	1	2	1	1	1	1	2	2	NA	NA	1		NA	NA	NA	1	1	1	2
872	2		4045	4	2	2	1	2	4	1	1	1	2	2	1	1	1	1	NA	NA	NA	2	3	1	2
873	2		4018	4	3	1	1	1	4	1	1	2	2	2	NA	NA	1		NA	NA	NA	9	1	1	2
874	2		4023	4	2	1	2	1	9	1	1	2	2	2	NA	NA	1		NA	NA	NA	1	1	1	2
875	2		4019	1	2	2	2	3	9	1	1	1	2	2	NA	NA	1		NA	NA	NA	1	1	9	2
876	2		4038	4	2	1	1	1	4	1	1	1	2	2	NA	NA	1		NA	NA	NA	1	1	1	2
877	2		4019	5	2	2	1	1	1	1	1	1	1	2	NA	NA	1		NA	NA	NA	1	1	1	2
878	2		4044	4	1		2	1	1	1	2	1	2	2	NA	NA	2		NA	NA	NA	9	1	1	2
879	2		4015	4	2	2	2	2	9	1	1	1	2	2	NA	NA	2		NA	NA	NA	9	1	2	2
880	2		4015	5	2	2	2	3	1	1	1	1	1	1	2	2	1		NA	NA	NA	1	3	1	2
881	2		4024	4	4	1	1	1	1	1	1	1	1	2	NA	NA	2		NA	NA	NA	9	1	1	2
882	2		4016	4		1	2	1	1	1	1	1	1	2	NA	NA	1		NA	NA	NA	2	2	1	2
883	2		4023	5	1	2	2	4	1	1	1	1	1	2	1	2	1		NA	NA	NA	9	3	1	2
884	2		4027	4	2	2	1	2	1	1	1	1	1	2	NA	NA	2		NA	NA	NA	2	2	1	2
885	2		4024	1		2		4	1	1	1	2	2	2	NA	NA	NA		NA	NA	NA	NA	NA	1	2
886	2		4027	3	2	1		1	1	1	1	2	2	2	NA	NA	NA		NA	NA	NA	NA	NA	1	2
887	2		4018	4	3	1	2	1	4	2	NA	NA	NA		NA	NA	1		NA	NA	NA	1	1	1	2
888	2		4018	4	3	2	2	2	1	1	1	1	2	2	NA	NA	1		NA	NA	NA	1	1	1	2
889	2		4018	4		1	9	2	1	1	1	1	2	2	NA	NA	2		NA	NA	NA	2	1	2	2
890	2		4031	4		1	1	4	1	1	1	1	2	2	NA	NA	1		NA	NA	NA	1	2	1	2
891	2		4025	5	1	2	2	3	1	1	1	1	1	1	1	2	1		NA	NA	NA	9	3	1	2
892	2		4018	4		1	2	1	1	1	1	1	2	2	NA	NA	2		NA	NA	NA	2	2	1	2
893	2		4019	4	2	2	1	3	4	1	1	1	2	2	NA	NA	2		NA	NA	NA	2	2	1	2
894	2		4015	5		2		2	1	1	1	2	2	2	NA	NA	2		NA	NA	NA	2	2	1	2
895	2		4014	5		2		1	1	1	1	2	2	2	NA	NA	1		NA	NA	NA	1	2	1	2
896	2		4029	4		1	2	1	5	9	NA	NA	NA		NA	NA	9		NA	NA	NA	NA	9	2	2
897	1	3	4042	5	1	2	1	4	1	1	1	1	2	2	NA	NA	1		NA	NA	NA	1	1	1	2
898	2		4032	4	4	1	2	1	1	1	2	2	2	2	NA	NA	2		NA	NA	NA	9	1	1	2
899	2		4017	4	4	1	2	1	1	1	1	1	2	2	NA	NA	1		NA	NA	NA	2	1	1	2
900	2		4032	4	2	1	1	1	4	1	1	1	2	2	NA	NA	2		NA	NA	NA	NA	1	1	2
901	2		4039	5		2	9	4	1	1	1	1	2	2	NA	NA	1		NA	NA	NA	1	1	1	2
902	2		4021	4	2	1	2	1	1	1	1	1	2	2	NA	NA	2		NA	NA	NA	9	1	1	2
903	2		4015	4	2	2	2	1	1	1	1	1	2	2	NA	NA	1		NA	NA	NA	1	1	1	2
904	2		4035	4		2	2	2	9	1	1	1	2	2	2	2	1	1	2	2	2	1	3	1	2
905	1		4014	1	2	1	2	1	1	1	1	2	2	2	NA	NA	2		NA	NA	NA	2	2	1	2
906	2		4017	4	3	2	2		5	2	NA	NA	NA		NA	NA	2		NA	NA	NA	9	1	2	2
907	2		4020	4	4	2	2	1	1	1	1	1	2	2	NA	NA	2		NA	NA	NA	2	1	1	2
908	2		4043	4		2	2	1	1	1	1	1	2	2	NA	NA	2		NA	NA	NA	NA	2	1	2
909	2		4033	3		1	2	1	1	1	1	1	1	2	NA	NA	2		NA	NA	NA	9	3	1	2
910	2		4037	4	2	2	2	4	9	1	1	1	2	2	NA	NA	2		NA	NA	NA	9	1	2	2
911	2		4042	4	2	2	1	2	1	1	1	1	2	2	NA	NA	2		NA	NA	NA	2	2	1	2
912	2		4026	5	2	2	2	2	1	1	1	1	2	2	NA	NA	2		NA	NA	NA	9	1	2	2
913	2		4023	4	2	2	1	1	4	1	1	1	1	2	NA	NA	2		NA	NA	NA	2	2	1	2
914	2		4013	4	2	2	2	2	4	1	1	1	2	2	NA	NA	1		NA	NA	NA	1	2	1	2
915	2		4016	4		1	1	1	1	1	1	1	2	2	NA	NA	2		NA	NA	NA	NA	1	1	2
916	2		4033	1	2	1	1	1	1	1	1	1	1	2	NA	NA	2		NA	NA	NA	2	2	1	2
917	2		4048	4	2	2	2	1	1	1	1	1	2	2	NA	NA	1		NA	NA	NA	1	2	1	2
918	2		4026	5	2	2	2	2	1	1	1	1	1	2	NA	NA	2		NA	NA	NA	2	2	1	2
919	2		4037	4	2	2	1	1	1	1	1	1	2	2	NA	NA	2		NA	NA	NA	NA	1	1	2
920	2		4017	4	2	2	2	4	9	1	1	1	2	2	NA	NA	1		NA	NA	NA	1	1	2	2
921	2		4030	4		2	2	2	4	1	1	1	2	2	NA	NA	2		NA	NA	NA	9	2	1	2
922	2		4049	5		2	2	2	1	1	1	1	1	1	NA	NA	2		NA	NA	NA	9	2	1	2
923	2		4030	4	2	2	1	2	1	1	1	1	2	2	2	2	1	1	NA	NA	NA	1	3	1	2
924	1		4019	4		1	2	1	1	1	1	1	2	2	NA	NA	2		NA	NA	NA	9	2	1	2
925	2		4029	4	2	2		1	4	1	1	1	2	2	NA	NA	1		NA	NA	NA	1	2	1	2
926	2		4021	4	3	1	2	1	4	1	1	2	2	2	NA	NA	2		NA	NA	NA	9	1	1	2
927	2		4016	4	2	2	2	1	1	1	1	1	2	2	NA	NA	2		NA	NA	NA	9	1	1	2
928	2		4024	5	1		1	2	1	1	1	1	2	2	NA	NA	2		NA	NA	NA	9	2	1	2
929	2		4039	4		2	1	1	4	1	1	1	2	2	NA	NA	2		NA	NA	NA	9	2	1	2
930	2		4044	5	2	1	1	2	1	1	1	1	1	2	1	2	1		NA	NA	NA	2	3	2	2
931	2		4030	1	2	1	1		1	NA	NA	NA	NA		NA	NA	NA		NA	NA	NA	NA	1	1	2
932	2		4039	4		1	2	2	1	1	1	2	2	2	NA	NA	2		NA	NA	NA	9	1	1	2
933	2		4018	4	2	1	2	1	1	1	1	1	2	2	NA	NA	NA		NA	NA	NA	NA	NA	1	2
934	2		4042	5	1	2	1	2	1	2	NA	NA	NA		NA	NA	1		NA	NA	NA	1	NA	1	2
935	2		4025	4	2	1	1	2	4	1	1	1	2	2	NA	NA	1		NA	NA	NA	1	1	1	2
936	2		4018	4		1	2	1	5	1	1	1	2	2	NA	NA	1		NA	NA	NA	1	1	2	2
937	2		4027	4		2	1	1	1	1	1	1	1	2	NA	NA	2		NA	NA	NA	2	2	1	2
938	1	1	4019	4	2	2	2	2	1	1	1	2	2	2	NA	NA	1		NA	NA	NA	1	2	1	2
939	2		4023	4		2	2	3	1	1	1	1	2	2	NA	NA	1		NA	NA	NA	1	1	1	2
940	2		4044	4		1	1	1	1	1	1	1	2	2	NA	NA	2		NA	NA	NA	9	2	1	2
941	2		4024	4	2	2	1	1	1	1	1	1	1	2	NA	NA	2		NA	NA	NA	2	2	1	2
942	2		4018	4		2	2	1	2	1	1	1	2	2	NA	NA	2		NA	NA	NA	9	2	9	2
943	2		4025	4		2	1	2	1	1	1	1	2	2	NA	NA	1		NA	NA	NA	1	1	1	2
944	2		4042	9		1	9		9	1	1	1	1	2	NA	NA	1		NA	NA	NA	1	9	9	2
945	2		4027	4		2	2	1	1	1	1	1	2	2	NA	NA	2		NA	NA	NA	9	2	1	2
946	2		4042	4		2	1	1	1	1	1	1	2	2	NA	NA	2		NA	NA	NA	9	2	1	2
947	2		4013	4	2	2	2	4	1	1	1	1	1	2	1	9	1		NA	NA	NA	2	3	1	2
948	2		4015	4	2	2		3	4	1	1	1	2	2	NA	NA	1		NA	NA	NA	1	2	1	2
949	2		4034	1		2	1	2	4	1	1	1	1	2	NA	NA	2		NA	NA	NA	2	3	1	2
950	2		4027	4	2	2	2	4	1	1	2	1	1	2	2	2	1		NA	NA	NA	9	1	1	2
951	1	1	4018	5	2	2	1	1	1	1	1	1	2	2	NA	NA	2		NA	NA	NA	2	2	1	2
952	2		4014	4	2	2	1	4	1	1	2	1	2	2	NA	NA	1		NA	NA	NA	1	2	1	2
953	2		4017	4	3	2	2	1	4	1	1	1	2	2	NA	NA	2		NA	NA	NA	9	2	1	2
954	2		4013	4	2	2	1	3	1	1	1	1	1	2	NA	NA	1	1	1	2	1	2	3	1	2
955	2		4026	4	1	2	2	2	1	1	1	1	2	2	NA	NA	1		NA	NA	NA	1	1	1	2
956	2		4014	4	2	2	2	3	1	1	1	1	1	2	NA	NA	2		NA	NA	NA	9	1	1	2
957	2		4014	5		2	1	2	1	1	1	2	2	2	NA	NA	2		NA	NA	NA	NA	1	1	2
958	2		4014	5	2	2	2		1	1	1	1	2	2	NA	NA	2		NA	NA	NA	9	9	2	2
959	2		4032	4	2	2	1	1	5	1	1	2	2	2	NA	NA	1		NA	NA	NA	1	1	2	2
960	2		4014	4	2	1	2	1	4	1	1	1	2	2	NA	NA	1		NA	NA	NA	1	1	1	2
961	2		4031	5	2	2	1	2	4	1	1	1	2	2	NA	NA	2		NA	NA	NA	9	2	1	2
962	2		4041	4	2	2	1	4	1	1	1	1	2	2	NA	NA	2		NA	NA	NA	NA	2	1	2
963	2		4029	4		2	9	2	1	1	1	1	2	2	NA	NA	2		NA	NA	NA	2	2	1	2
964	1		4030	4		2	9		1	1	1	1	1	2	NA	NA	1		NA	NA	NA	1	2	2	2
965	2		4014	4	3	2		1	3	2	NA	NA	NA		NA	NA	2		NA	NA	NA	NA	1	1	2
966	2		4035	4	3			3	1	1	1	1	2	2	NA	NA	2		NA	NA	NA	NA	1	9	2
967	2		4043	4	2	1	1	2	1	1	1	1	2	2	NA	NA	2		NA	NA	NA	2	2	1	2
968	2		4019	5	2	2	2	1	4	1	1	1	2	2	NA	NA	2		NA	NA	NA	9	9	1	2
969	2		4033	4	2	2	1	2	1	1	1	1	2	2	NA	NA	2		NA	NA	NA	2	2	1	2
970	2		4038	4	5	1	1	1	5	2	NA	NA	NA		NA	NA	2		NA	NA	NA	9	1	2	2
971	1	1	4015	4	2	2	2	2	1	1	1	1	2	2	NA	NA	2		NA	NA	NA	2	2	1	2
972	2		4022	5		2	2	3	1	1	1	1	1	2	NA	NA	1		NA	NA	NA	2	2	1	2
973	2		4040	5		2	2	1	1	1	1	2	2	2	NA	NA	1		NA	NA	NA	1	2	1	2
974	2		4034	4	4	1	2	2	1	1	1	1	2	2	NA	NA	2		NA	NA	NA	9	1	1	2
975	2		4046	5	1	2	1	1	5	1	1	1	2	2	NA	NA	1		NA	NA	NA	2	1	2	2
976	1		4025	4		1	2	1	1	1	1	1	2	2	NA	NA	2		NA	NA	NA	NA	2	1	2
977	2		4039	4	2	2	2	1	4	1	1	1	2	2	NA	NA	2		NA	NA	NA	9	2	1	2
978	1		4018	4	3	1	1	2	1	1	1	1	2	2	NA	NA	2		NA	NA	NA	2	1	1	2
979	2		4049	4	1	2	1	1	1	1	1	1	2	2	NA	NA	1		NA	NA	NA	2	2	1	2
980	2		4035	4	2	1	1	1	4	1	1	1	2	2	NA	NA	2		NA	NA	NA	2	1	1	2
981	2		4014	4		2	2	1	4	1	1	1	2	2	NA	NA	2		NA	NA	NA	2	3	1	2
982	2		4019	5	2	2	1	2	1	1	1	1	2	2	NA	NA	2		NA	NA	NA	2	1	1	2
983	2		4033	4	2	2	1	2	4	1	1	1	1	2	1	2	1		NA	NA	NA	2	2	1	2
984	2		4013	1		2	2	1	1	2	NA	NA	NA		NA	NA	2		NA	NA	NA	9	1	1	2
985	2		4040	4			2	2	1	1	1	1	2	2	NA	NA	2		NA	NA	NA	2	2	1	2
986	2		4026	4		2	2	1	2	1	1	1	2	2	NA	NA	1		NA	NA	NA	1	2	2	2
987	2		4033	4		1	2	2	1	1	1	1	2	2	NA	NA	1	1	NA	NA	NA	2	1	1	2
988	2		4018	4		1	2	2	1	1	1	1	9	2	NA	NA	1		NA	NA	NA	2	3	9	2
989	2		4014	5	2	2	1	3	1	1	1	1	2	2	NA	NA	2		NA	NA	NA	2	2	1	2
990	2		4029	5	3	1	2	1	4	1	1	1	2	2	NA	NA	2		NA	NA	NA	NA	2	1	2
991	1	3	4020	4	2	2	2	1	9	1	1	1	2	2	NA	NA	2		NA	NA	NA	2	1	1	2
992	2		4031	5	2	2	2	3	9	1	1	1	2	2	NA	NA	2		NA	NA	NA	9	1	2	2
993	2		4045	4	2	2	1	1	4	1	1	2	1	2	NA	NA	2		NA	NA	NA	NA	2	1	2
994	2		4022	4	2	2	2	1	1	1	1	2	2	2	NA	NA	1		NA	NA	NA	1	2	1	2
995	2		4030	4	2	2	2	1	1	1	1	1	2	2	NA	NA	2		NA	NA	NA	2	1	1	2
996	2		4040	4		2	9	3	9	1	1	1	2	2	NA	NA	1		NA	NA	NA	1	2	1	2
997	1		4027	4		2	2	1	1	2	NA	NA	NA		NA	NA	2		NA	NA	NA	9	1	1	2
998	2		4040	9		1	9	3	9	2	NA	NA	NA		NA	NA	2		NA	NA	NA	9	1	2	2
999	2		4046	5		2	1	1	1	1	1	1	1	2	NA	NA	1		NA	NA	NA	2	2	1	2
1000	2		4014	4	2		2	1	1	1	1	1	2	2	NA	NA	2		NA	NA	NA	9	2	1	2
1001	2		4013	4		2	1	1	1	1	1	2	2	2	NA	NA	2		NA	NA	NA	2	2	1	2
1002	2		4046	4	2	2	1	2	1	1	1	1	2	2	NA	NA	1		NA	NA	NA	1	2	1	2
1003	2		4023	2	4	2	2	1	1	1	1	1	2	2	NA	NA	2		NA	NA	NA	2	3	1	2
1004	2		4042	4	3	1	1		1	1	1	9	9	2	NA	NA	2		NA	NA	NA	9	2	9	2
1005	2		4041	5		2	1	2	1	1	1	2	2	2	NA	NA	2		NA	NA	NA	9	2	1	2
1006	2		4030	4	2	2	2	2	1	1	1	2	2	2	NA	NA	1		NA	NA	NA	1	2	1	2
1007	2		4016	4	2	2	2	2	1	1	1	2	2	2	NA	NA	1		NA	NA	NA	1	1	1	2
1008	2		4017	5	2	2	2	2	1	1	1	2	2	2	NA	NA	1		NA	NA	NA	1	1	1	2
1009	2		4038	4	1	1	1	4	1	1	1	1	2	2	NA	NA	2		NA	NA	NA	9	1	1	2
1010	2		4041	4	2	2	1	4	4	1	1	1	2	2	2	2	1		NA	NA	NA	2	3	2	2
1011	2		4013	4	2	1	2	1	1	2	NA	NA	NA		NA	NA	1		NA	NA	NA	1	1	1	2
1012	2		4013	4	2	2	2	1	1	1	1	1	2	2	NA	NA	2		NA	NA	NA	2	2	1	2
1013	2		4048	5			9		1	1	1	1	2	2	NA	NA	2		NA	NA	NA	9	2	1	2
1014	2		4042	4	2		2	2	9	1	1	2	2	2	NA	NA	1		NA	NA	NA	1	2	1	2
1015	2		4013	5		2	2	1	1	1	1	1	2	2	NA	NA	2		NA	NA	NA	2	1	1	2
1016	2		4016	4		1	2	1	9	1	1	2	2	2	NA	NA	2		NA	NA	NA	9	1	2	2
1017	2		4015	4		2	2	2	1	1	1	1	1	2	1	2	2		NA	NA	NA	NA	2	1	2
1018	1		4029	4		2	1	2	4	1	1	1	2	2	NA	NA	2		NA	NA	NA	9	2	1	2
1019	1		4017	4	2	2	1	2	4	1	1	1	2	2	NA	NA	2		NA	NA	NA	9	2	1	2
1020	2		4015	5	3	1	2	1	1	2	NA	NA	NA		NA	NA	1		NA	NA	NA	1	1	1	2
1021	2		4016	4	2	1	2	1	1	2	NA	NA	NA		NA	NA	2		NA	NA	NA	NA	9	1	2
1022	2		4047	5	2	2		1	1	1	1	1	2	2	NA	NA	1		NA	NA	NA	1	NA	9	2
1023	2		4042	5	1	2	1	1	1	1	1	1	2	2	NA	NA	1		NA	NA	NA	9	2	1	2
1024	2		4046	4	2	2	1	1	1	1	1	1	1	2	NA	NA	1		NA	NA	NA	1	1	1	2
1025	2		4020	4		2	2	1	1	1	1	1	2	2	NA	NA	1		NA	NA	NA	1	1	1	2
1026	2		4038	4	2	1	2	1	4	1	1	2	2	2	NA	NA	1		NA	NA	NA	1	1	2	2
1027	2		4027	4	4	2	2	1	1	1	1	1	2	2	NA	NA	2		NA	NA	NA	2	2	1	2
1028	2		4016	4	2	2	2	2	1	1	1	1	2	2	NA	NA	1		NA	NA	NA	1	1	1	2
1029	2		4031	5		2	1	1	1	2	NA	NA	NA		NA	NA	2		NA	NA	NA	9	1	1	2
1030	2		4024	5	1	2	2	1	1	1	1	1	2	2	NA	NA	2		NA	NA	NA	9	2	1	2
1031	2		4022	4	2	1	2	1	5	1	1	2	2	2	NA	NA	2		NA	NA	NA	9	1	2	2
1032	2		4018	4		1	1	1	1	1	2	1	2	2	NA	NA	2		NA	NA	NA	2	2	1	2
1033	2		4040	2		2		3	1	1	1	1	1	2	NA	NA	1		NA	NA	NA	NA	2	1	2
1034	2		4024	4		2	1	2	1	1	1	1	2	2	NA	NA	2		NA	NA	NA	9	2	1	2
1035	2		4022	4	4	1	2	1	1	1	1	1	2	2	NA	NA	1		NA	NA	NA	NA	2	1	2
1036	2		4026	4	3	1	2	1	1	1	1	1	2	2	NA	NA	1		NA	NA	NA	1	2	1	2
1037	2		4045	4	4	1	2	1	1	1	1	1	1	2	NA	NA	1		NA	NA	NA	1	1	1	2
1038	1	3	4031	4	2	2	2	1	4	1	1	1	2	2	NA	NA	2		NA	NA	NA	2	2	1	2
1039	1	3	4015	5		2	2	1	1	1	1	2	2	2	2	1	2		NA	NA	NA	NA	1	1	2
1040	1	2	4021	4		1	2	1	1	1	1	1	1	2	NA	NA	1		NA	NA	NA	9	1	1	2
1041	2		4015	4			2	2	1	1	1	1	1	2	NA	NA	1	1	1	2	2	2	2	1	2
1042	2		4041	4	2	1	1	2	1	1	1	1	2	2	NA	NA	1		NA	NA	NA	1	2	1	2
1043	2		4018	4		2	2	2	1	2	NA	NA	NA		NA	NA	1		NA	NA	NA	1	NA	1	2
1044	2		4030	4		2	1		4	1	1	1	2	2	NA	NA	2		NA	NA	NA	NA	2	1	2
1045	2		4042	4		1	2	1	1	1	1	1	2	2	NA	NA	2		NA	NA	NA	NA	2	1	2
1046	2		4028	4		2	1		9	1	1	1	2	2	NA	NA	1		NA	NA	NA	NA	1	1	2
1047	2		4034	4		1	2	1	1	1	1	1	2	2	NA	NA	1		NA	NA	NA	1	2	1	2
1048	2		4040	5		2	1	4	1	1	1	2	2	2	NA	NA	2		NA	NA	NA	9	1	1	2
1049	2		4032	4	2	1	2	4	9	1	1	1	2	2	NA	NA	2		NA	NA	NA	9	2	1	2
1050	2		4036	2	4	2	2	1	4	1	1	1	2	2	NA	NA	1		NA	NA	NA	1	1	1	2
1051	2		4032	4	2	1	2	4	9	1	1	1	2	2	NA	NA	2		NA	NA	NA	2	2	1	2
1052	2		4046	4	2	2	2	1	1	1	1	1	2	2	NA	NA	1		NA	NA	NA	1	1	1	2
1053	2		4044	4	1	2	1	1	1	1	1	1	2	2	NA	NA	2		NA	NA	NA	9	2	1	2
1054	2		4014	4	2	1	1	2	9	1	1	2	2	2	NA	NA	1		NA	NA	NA	1	1	1	2
1055	2		4018	4	3	2	2	2	1	1	1	1	2	2	NA	NA	2		NA	NA	NA	9	1	1	2
1056	2		4019	4	3	2	2	1	9	1	1	1	2	2	NA	NA	1		1	2	1	2	3	9	2
1057	2		4046	4		2	2	1	4	1	1	1	2	2	NA	NA	1		NA	NA	NA	1	2	1	2
1058	2		4030	5	2	2	2	1	1	1	1	1	2	2	NA	NA	2		NA	NA	NA	9	2	1	2
1059	2		4032	4	1	2	1	2	1	1	1	1	2	2	1	1	1		NA	NA	NA	2	2	1	2
1060	2		4035	4	2	1	2	1	4	1	1	1	1	2	NA	NA	1		NA	NA	NA	2	2	1	2
1061	2		4025	4		1	2	1	5	1	2	1	2	2	NA	NA	1		NA	NA	NA	1	1	2	2
1062	2		4014	5		2	9	1	1	1	1	1	2	2	NA	NA	2		NA	NA	NA	2	9	1	2
1063	2		4017	4		2	2	1	1	1	1	1	2	2	NA	NA	2		NA	NA	NA	2	1	1	2
1064	2		4023	4	3	1	2	4	1	1	1	1	2	2	NA	NA	2		NA	NA	NA	9	2	1	2
1065	2		4035	4		2	9	1	9	1	1	1	2	2	NA	NA	1		NA	NA	NA	1	2	1	2
1066	2		4037	4		9	9	2	9	1	1	1	2	2	NA	NA	1		NA	NA	NA	2	2	1	2
1067	2		4014	4	2	2	2	1	1	1	1	1	2	2	NA	NA	2		NA	NA	NA	9	NA	1	2
1068	2		4032	5	2	2	1	1	1	1	1	1	2	2	NA	NA	1		NA	NA	NA	1	2	1	2
1069	2		4019	5		2	2	1	1	1	1	1	2	2	NA	NA	2		NA	NA	NA	NA	2	1	2
1070	2		4025	4	2	1	2	1	3	1	1	1	2	2	NA	NA	1		NA	NA	NA	1	1	1	2
1071	2		4049	4	2	2	1	2	1	1	1	1	2	2	NA	NA	1		NA	NA	NA	1	1	1	2
1072	2		4025	4	2	2	2	2	1	1	1	1	2	2	NA	NA	1		NA	NA	NA	1	1	1	2
1073	2		4019	9		2	9	1	1	1	1	1	2	2	NA	NA	1		NA	NA	NA	1	2	1	2
1074	2		4035	9		2	9	2	1	1	1	1	2	2	NA	NA	1		NA	NA	NA	1	2	1	2
1075	2		4032	4		1	2	4	9	1	1	2	2	2	NA	NA	2		NA	NA	NA	2	1	2	2
1076	2		4015	4	2	3	2	1	9	1	1	1	2	2	NA	NA	1		NA	NA	NA	1	1	1	2
1077	2		4035	4	2	1	1	1	1	2	NA	NA	NA		NA	NA	1		NA	NA	NA	1	2	1	2
1078	2		4024	4	2	2	2	1	1	1	1	1	2	2	NA	NA	2		NA	NA	NA	2	2	1	2
1079	2		4017	4		1	2	4	1	1	1	1	2	2	NA	NA	1		NA	NA	NA	9	3	1	2
1080	1	2	4020	4		2	2	2	1	1	1	1	1	2	NA	NA	1		NA	NA	NA	1	3	1	2
1081	2		4046	2	2	2	1	3	1	1	1	1	2	2	NA	NA	2		NA	NA	NA	9	1	1	2
1082	2		4028	5		2	2	2	1	1	1	1	2	2	NA	NA	2		NA	NA	NA	2	2	1	2
1083	2		4039	4	2	2	2	2	1	1	1	1	1	2	NA	NA	2		NA	NA	NA	9	1	1	2
1084	2		4023	4	2	2	2	1	9	1	1	1	1	2	NA	NA	2		NA	NA	NA	9	1	1	2
1085	2		4015	4		1	2	1	9	1	1	2	2	2	NA	NA	2		NA	NA	NA	NA	1	2	2
1086	2		4042	4	2	2	2	1	1	1	1	1	2	2	NA	NA	1		NA	NA	NA	1	1	1	2
1087	2		4028	5		2	1		1	1	1	1	2	2	1	2	1		NA	NA	NA	9	3	1	2
1088	1	3	4033	5	1	2	1	1	1	1	1	1	2	2	NA	NA	1		NA	NA	NA	1	2	1	2
1089	2		4033	4		2	1	2	9	1	1	1	2	2	NA	NA	1	1	NA	NA	NA	2	3	1	2
1090	2		4017	4		2	1	1	4	1	1	1	2	2	NA	NA	1		NA	NA	NA	1	3	1	2
1091	2		4013	4	3	2	1	3	4	1	1	1	1	2	NA	NA	1		NA	NA	NA	1	1	1	2
1092	2		4047	4	2	2	1	1	1	1	1	1	2	2	NA	NA	2		NA	NA	NA	2	1	1	2
1093	2		4016	4			1	1	1	1	1	1	2	2	NA	NA	2		NA	NA	NA	2	2	1	2
1094	2		4023	4		2	1	3	4	1	1	2	2	2	NA	NA	2		NA	NA	NA	9	2	1	2
1095	2		4014	4		9	2	4	9	1	1	1	2	2	NA	NA	2		NA	NA	NA	9	2	2	2
1096	2		4029	5	2	3	1	1	1	1	1	1	1	2	NA	NA	1		NA	NA	NA	1	2	1	2
1097	1	2	4022	4	1	1	1	2	4	1	1	1	2	2	NA	NA	1		NA	NA	NA	2	2	1	2
1098	2		4042	4	1	2	1	2	1	1	1	1	2	2	NA	NA	2		NA	NA	NA	9	1	1	2
1099	2		4046	4	3	1	2	1	1	1	1	1	2	2	NA	NA	2		NA	NA	NA	9	1	1	2
1100	2		4021	4		2	2	1	9	1	1	2	2	2	NA	NA	2		NA	NA	NA	NA	1	2	2
1101	2		4028	5	2	2	1	2	1	2	NA	NA	NA		NA	NA	1		NA	NA	NA	1	1	1	2
1102	2		4014	4		1	2	1	1	1	1	2	2	2	NA	NA	2		NA	NA	NA	NA	1	1	2
1103	2		4026	5	2	2	1	2	1	1	1	1	2	2	NA	NA	1		NA	NA	NA	1	2	1	2
1104	2		4019	5		2	9	3	1	1	1	1	2	2	NA	NA	1		NA	NA	NA	1	2	1	2
1105	2		4027	4	3	1		2	1	1	1	2	2	2	NA	NA	1		NA	NA	NA	1	NA	1	2
1106	2		4027	1	3	2	1	1	1	1	1	1	2	2	NA	NA	2		NA	NA	NA	2	2	1	2
1107	2		4049	1		2	2	2	9	1	1	1	2	2	NA	NA	2		NA	NA	NA	NA	1	2	2
1108	2		4029	4		1	2	1	9	1	1	2	2	2	NA	NA	2		NA	NA	NA	9	1	2	2
1109	2		4036	4		2	1	2	1	1	1	1	2	2	NA	NA	1		NA	NA	NA	1	2	1	2
1110	2		4029	4		2	2	2	1	1	1	1	2	2	NA	NA	1		NA	NA	NA	9	NA	1	2
1111	2		4022	4		1	2	1	5	1	1	2	2	2	NA	NA	1		NA	NA	NA	1	1	2	2
1112	2		4013	4	2	1	2	1	4	1	1	1	2	2	1	2	2		NA	NA	NA	NA	2	1	2
1113	2		4021	4			2	1	1	1	1	2	2	2	NA	NA	2		NA	NA	NA	9	1	1	2
1114	2		4048	5		2	2	4	1	1	1	1	2	2	NA	NA	2		NA	NA	NA	9	1	2	2
1115	2		4034	4		1	2	1	1	1	1	2	2	2	NA	NA	1		NA	NA	NA	1	2	1	2
1116	2		4038	5		2	1	2	1	1	1	1	2	2	NA	NA	2		NA	NA	NA	2	1	1	2
1117	2		4040	5		2	2	2	1	1	1	1	1	2	NA	NA	1	1	NA	NA	NA	9	2	1	2
1118	2		4024	4	3	2	1	2	4	1	1	1	2	2	1	2	1		2	1	2	1	2	1	2
1119	2		4047	5		2	1	2	1	1	1	1	2	2	NA	NA	1		NA	NA	NA	1	2	1	2
1120	2		4044	5		1	1	1	1	1	1	1	2	2	NA	NA	2		NA	NA	NA	9	2	1	2
1121	2		4037	5		2	1	1	1	1	1	1	2	2	NA	NA	NA		NA	NA	NA	NA	NA	1	2
1122	2		4028	5		2	1	4	1	1	1	1	2	2	1	2	1		NA	NA	NA	1	1	1	2
1123	2		4018	4	2	2	1	2	1	1	1	1	1	2	NA	NA	1		NA	NA	NA	1	9	1	2
1124	2		4013	5	2	2	1	4	1	1	1	1	1	2	NA	NA	1		NA	NA	NA	9	1	1	2
1125	2		4039	4	2	1	1	1	1	1	1	1	2	2	NA	NA	1		NA	NA	NA	1	1	1	2
1126	2		4023	2	3	2	2	1	1	1	1	1	1	2	NA	NA	1		NA	NA	NA	1	1	1	2
1127	2		4044	5	2	2	1	1	1	2	NA	NA	NA		NA	NA	1		NA	NA	NA	1	1	1	2
1128	2		4013	4	1	2	2	1	4	1	2	1	2	2	NA	NA	1		NA	NA	NA	1	1	1	2
1129	2		4013	4	2	2	2	1	1	1	1	1	2	2	NA	NA	NA		NA	NA	NA	2	2	1	2
1130	2		4037	5	2	2	1	4	1	1	1	1	2	2	NA	NA	2		NA	NA	NA	9	1	1	2
1131	2		4028	4		2	1	3	1	1	1	1	2	2	NA	NA	2		NA	NA	NA	2	2	1	2
1132	2		4031	4		1	2	1	9	1	1	1	2	2	NA	NA	9		NA	NA	NA	NA	1	2	2
1133	2		4027	4		2	2	1	1	1	1	2	2	2	NA	NA	1		NA	NA	NA	1	1	2	2
1134	2		4037	4	1	2	1	1	1	1	1	1	2	2	NA	NA	2		NA	NA	NA	9	1	1	2
1135	2		4035	5	2	2	1	2	4	1	1	1	2	2	NA	NA	2		NA	NA	NA	9	2	1	2
1136	2		4043	5		2	2		9	1	1	1	1	2	NA	NA	2		NA	NA	NA	2	NA	2	2
1137	2		4035	5		2	1	3	1	1	1	2	2	2	NA	NA	1		NA	NA	NA	1	1	1	2
1138	2		4014	4	3	2	2	1	9	1	2	1	2	2	NA	NA	1		NA	NA	NA	2	2	1	2
1139	2		4014	4		1	2	1	1	1	1	2	2	2	NA	NA	2		NA	NA	NA	9	2	1	2
1140	2		4035	4		1	2	1	9	1	1	2	2	2	NA	NA	2		NA	NA	NA	NA	1	2	2
1141	2		4013	4		2	2	2	4	1	1	1	2	2	NA	NA	2		NA	NA	NA	2	3	1	2
1142	2		4019	4		2	1	1	4	1	1	1	2	2	NA	NA	1		NA	NA	NA	1	2	1	2
1143	2		4016	5	3	1	2	1	1	1	1	1	2	2	NA	NA	1		NA	NA	NA	1	2	1	2
1144	2		4039	2		2	1	1	4	1	1	1	2	2	NA	NA	2		NA	NA	NA	2	2	1	2
1145	2		4020	5	2	2	2	1	1	1	1	1	2	2	NA	NA	1		NA	NA	NA	1	1	9	2
1146	2		4028	1		2	2	2	1	1	1	1	2	2	NA	NA	2		NA	NA	NA	9	NA	1	2
1147	2		4042	4	4	1	2	2	5	2	NA	NA	NA		NA	NA	1		NA	NA	NA	1	1	2	2
1148	2		4017	4	3	1	1	1	1	1	1	2	2	2	NA	NA	1		NA	NA	NA	1	1	1	2
1149	2		4038	5	1	2	2	2	9	1	1	1	2	2	NA	NA	2		NA	NA	NA	NA	3	1	2
1150	1		4013	2	2	2	2	2	1	2	NA	NA	NA		NA	NA	1		NA	NA	NA	1	1	1	2
1151	2		4042	4	2	2	1	1	1	1	1	1	2	2	NA	NA	1		NA	NA	NA	1	2	1	2
1152	2		4035	5	1	2	2	4	1	1	1	1	2	2	NA	NA	NA		NA	NA	NA	NA	2	1	2
1153	2		4028	4	4	1	2	1	4	1	1	1	1	2	NA	NA	1		NA	NA	NA	1	1	1	2
1154	2		4017	5	3	2	2	3	1	1	2	1	2	2	NA	NA	2		NA	NA	NA	9	2	1	2
1155	2		4030	1	1	1	1	1	1	1	1	1	2	2	NA	NA	1		NA	NA	NA	NA	1	1	2
1156	2		4016	5	1	2	1	2	4	1	1	1	2	2	NA	NA	2		NA	NA	NA	9	2	1	2
1157	2		4031	2	2	1	1	3	1	2	NA	NA	NA		NA	NA	2		NA	NA	NA	2	3	1	2
1158	2		4016	4	2	2		2	5	NA	NA	NA	NA		NA	NA	NA		NA	NA	NA	NA	1	1	2
1159	1		4020	4		2	2	2	1	1	1	1	2	2	NA	NA	2		NA	NA	NA	9	2	1	2
1160	2		4034	4		2	1	1	1	1	1	1	2	2	NA	NA	1		NA	NA	NA	2	2	1	2
1161	2		4013	4		2	2	1	1	1	1	1	1	2	NA	NA	1		NA	NA	NA	9	2	2	2
1162	2		4047	4		2	2	4	9	1	1	2	2	2	NA	NA	2		NA	NA	NA	NA	1	2	2
1163	2		4020	4	4	2	2	4	9	1	1	1	2	2	NA	NA	2		NA	NA	NA	9	1	2	2
1164	1		4016	4		2	2	2	9	1	1	2	2	2	NA	NA	2		NA	NA	NA	NA	1	2	2
1165	2		4017	4		2	2	1	4	1	1	2	2	2	NA	NA	2		NA	NA	NA	2	1	1	2
1166	2		4013	5		2	2	1	4	1	1	1	2	2	1	2	1		NA	NA	NA	9	NA	1	2
1167	2		4025	4	1	2	2	2	9	1	1	1	2	2	NA	NA	1		NA	NA	NA	1	2	1	2
1168	2		4035	5	2	2	1	1	1	1	1	1	2	2	NA	NA	1		NA	NA	NA	1	1	1	2
1169	2		4039	4		1	2	1	5	2	NA	NA	NA		NA	NA	1		NA	NA	NA	1	1	2	2
1170	2		4014	4		2	9		4	1	1	1	2	2	NA	NA	NA		NA	NA	NA	NA	2	1	2
1171	2		4025	9		2	1	3	9	1	1	1	2	2	NA	NA	1		NA	NA	NA	2	1	2	2
1172	2		4043	4	2	2	1	2	1	1	1	1	2	2	2	1	1		NA	NA	NA	1	1	1	2
1173	2		4019	4	2	2	2	2	1	1	1	1	2	2	NA	NA	1		NA	NA	NA	1	9	1	2
1174	2		4047	4	2	2	1	2	1	1	1	1	1	2	1	1	1	1	NA	NA	NA	NA	9	9	2
1175	2		4037	4	3	1	1	2	1	1	1	1	2	2	NA	NA	1		NA	NA	NA	1	1	1	2
1176	2		4047	4	2	1	2	2	1	1	1	1	2	2	NA	NA	1		NA	NA	NA	1	1	1	2
1177	2		4014	4	2	1	2	1	4	1	1	2	2	2	NA	NA	1		NA	NA	NA	1	1	1	2
1178	2		4018	4	2	2	2	2	1	1	1	1	2	2	NA	NA	2		NA	NA	NA	2	3	1	2
1179	2		4032	5	1	2	1	2	1	1	1	2	2	2	NA	NA	NA		NA	NA	NA	NA	1	1	2
1180	2		4018	4		1	9	1	1	1	1	1	2	2	NA	NA	2		NA	NA	NA	9	1	2	2
1181	2		4027	5	2	2	1	1	1	1	1	1	1	2	NA	NA	2		NA	NA	NA	9	2	1	2
1182	2		4041	4	2	2	2	1	1	1	1	1	2	2	NA	NA	1		NA	NA	NA	1	1	1	2
1183	2		4018	4	2	2	2	2	1	1	1	2	2	2	NA	NA	2		NA	NA	NA	NA	NA	1	2
1184	2		4021	4		2	1	1	1	2	NA	NA	NA		NA	NA	1		NA	NA	NA	1	1	1	2
1185	2		4022	5		2	1	1	1	1	1	1	2	2	NA	NA	2		NA	NA	NA	NA	2	1	2
1186	2		4038	4		1	2	3	1	1	1	1	2	2	NA	NA	2		NA	NA	NA	2	1	1	2
1187	2		4029	5	4	2	1	1	1	1	1	2	2	2	NA	NA	1		NA	NA	NA	1	2	1	2
1188	2		4017	4	3	1	1	2	1	1	1	2	2	2	NA	NA	1		NA	NA	NA	1	2	1	2
1189	2		4018	5		1	2	1	1	1	1	1	2	2	NA	NA	1		NA	NA	NA	1	1	1	2
1190	2		4015	5	3	2	1	2	1	1	1	1	2	2	NA	NA	2		NA	NA	NA	9	1	1	2
1191	2		4016	5		2	1	2	1	1	1	1	2	2	NA	NA	1		NA	NA	NA	2	2	1	2
1192	2		4031	4	3	1	2	1	4	1	1	1	1	2	NA	NA	2		NA	NA	NA	NA	1	1	2
1193	2		4026	4	2	1	9	4	1	1	1	1	2	1	NA	NA	1		NA	NA	NA	9	2	1	2
1194	2		4026	4	2	2	2	4	1	1	1	1	1	2	NA	NA	1		NA	NA	NA	1	1	2	2
1195	2		4026	4		2	9	1	5	1	1	1	2	2	NA	NA	1		NA	NA	NA	1	1	2	2
1196	2		4034	4	2	1	2	1	1	1	1	2	2	2	NA	NA	2		NA	NA	NA	9	1	1	2
1197	2		4040	4	2	1	1	1	9	1	1	1	2	2	NA	NA	1		NA	NA	NA	2	2	1	2
1198	2		4018	5		2	1	2	3	1	1	1	2	2	NA	NA	2		NA	NA	NA	9	1	1	2
1199	2		4019	4	2	2	2	2	4	1	1	1	2	2	NA	NA	1		NA	NA	NA	1	2	1	2
1200	2		4015	5		1	2		1	1	1	1	2	2	NA	NA	1		NA	NA	NA	1	1	1	2
1201	2		4015	5		2			1	1	1	1	2	2	NA	NA	2		NA	NA	NA	2	2	2	2
1202	2		4018	4	2	1	2	1	4	1	1	2	2	2	NA	NA	1		NA	NA	NA	1	1	1	2
1203	2		4045	4	2	1	2	1	1	1	1	2	2	2	NA	NA	1		NA	NA	NA	1	2	1	2
1204	2		4029	4	2	1	2	1	5	1	1	1	2	2	NA	NA	2		NA	NA	NA	9	1	2	2
1205	1		4020	5	2	2	1	2	1	1	1	1	2	2	NA	NA	1		NA	NA	NA	9	2	1	2
1206	2		4015	4	3	2	2	1	1	1	1	1	2	2	NA	NA	2		NA	NA	NA	2	1	1	2
1207	2		4044	4		1	2	3	1	1	1	1	2	2	NA	NA	2		NA	NA	NA	2	1	1	2
1208	2		4020	4	3	1	2	1	1	1	1	1	2	2	NA	NA	1		2	2	1	2	2	2	2
1209	1	2	4036	5	2	2		2	1	1	1	1	2	2	NA	NA	2		NA	NA	NA	2	2	1	2
1210	2		4015	4	2	2	2	2	1	1	1	1	1	2	1	2	1		NA	NA	NA	1	2	1	2
1211	2		4046	4	2	2	1	2	9	1	1	1	2	2	NA	NA	1		NA	NA	NA	9	1	1	2
1212	2		4027	5	4	2		1	1	1	1	2	2	2	NA	NA	2		NA	NA	NA	9	2	1	2
1213	2		4035	4	2	2	2	1	9	1	1	2	2	2	NA	NA	2		NA	NA	NA	9	1	1	2
1214	2		4013	4	3	2	2	1	1	1	1	1	2	2	NA	NA	1		NA	NA	NA	1	2	1	2
1215	2		4015	5	2	2	2	1	1	1	1	1	2	2	NA	NA	1		NA	NA	NA	1	1	1	2
1216	2		4045	5	2	1	2	1	1	1	1	1	2	2	NA	NA	2		NA	NA	NA	2	1	1	2
1217	2		4018	4	2	1	1	1	4	2	NA	NA	NA		NA	NA	1		NA	NA	NA	1	1	1	2
1218	2		4045	4	2	1	2	1	1	1	1	1	2	2	NA	NA	1		NA	NA	NA	1	1	1	2
1219	2		4025	4	4	2		1	1	NA	NA	NA	NA		NA	NA	1		NA	NA	NA	1	NA	1	2
1220	2		4034	4	3	1	2	1	4	1	1	1	2	2	NA	NA	1		NA	NA	NA	1	2	1	2
1221	2		4041	4	2	2	2	1	4	1	1	1	2	2	NA	NA	1		NA	NA	NA	1	1	1	2
1222	2		4017	4	2	2	2	4	1	1	1	1	2	2	NA	NA	2		NA	NA	NA	NA	1	1	2
1223	2		4019	4	2	2	1	3	1	1	1	2	2	2	NA	NA	1		NA	NA	NA	1	2	1	2
1224	2		4023	4	3	2	1	3	1	1	1	1	2	2	NA	NA	1		NA	NA	NA	1	2	1	2
1225	2		4036	4	2	2	1	2	4	1	1	2	2	2	NA	NA	NA		NA	NA	NA	NA	2	1	2
1226	2		4014	4	3	2	2	2	1	1	1	2	2	2	NA	NA	1		NA	NA	NA	1	1	1	2
1227	2		4037	4	2	2	2	1	1	1	1	2	2	2	NA	NA	2		NA	NA	NA	2	1	1	2
1228	2		4016	4	2	2	2	2	1	1	1	1	2	2	NA	NA	1		NA	NA	NA	1	1	1	2
1229	2		4020	4	3	2	1	4	5	1	1	2	2	2	NA	NA	1		NA	NA	NA	1	1	2	2
1230	2		4013	4	2	2	2	1	4	1	1	1	2	2	NA	NA	2		NA	NA	NA	2	2	1	2
1231	2		4029	4	2	2		1	5	1	1	1	2	2	NA	NA	2		NA	NA	NA	NA	1	1	2
1232	2		4037	4	1	2	2	3	4	1	1	2	2	2	NA	NA	NA		NA	NA	NA	NA	NA	9	2
1233	1		4013	4	2	2	2	2	1	1	1	1	2	2	NA	NA	1	1	NA	NA	NA	1	3	1	2
1234	2		4048	4	1	2	2	1	9	1	1	1	2	2	NA	NA	1		NA	NA	NA	1	1	9	2
1235	2		4017	4	2	2	2	2	1	1	1	2	2	2	NA	NA	1		NA	NA	NA	1	2	1	2
1236	2		4030	4		2	1	1	4	2	NA	NA	NA		NA	NA	1		NA	NA	NA	1	1	1	2
1237	2		4040	4	2	2	1	2	1	1	1	1	2	2	NA	NA	1		NA	NA	NA	1	NA	9	2
1238	2		4046	4	2	1		1	1	1	1	1	2	2	NA	NA	2		NA	NA	NA	NA	1	1	2
1239	2		4014	4	2	2			1	1	1	1	2	2	NA	NA	2		NA	NA	NA	NA	NA	1	2
1240	2		4033	4	3	1	2	1	1	1	1	2	2	2	NA	NA	1		NA	NA	NA	1	1	1	2
1241	2		4033	4	2	2	1	4	1	1	1	1	9	2	NA	NA	1		NA	NA	NA	2	2	9	2
1242	2		4019	2	2	1	2	1	4	1	1	1	2	2	NA	NA	1		NA	NA	NA	1	2	1	2
1243	2		4023	2	2	2	1	4	4	1	1	2	2	2	2	2	2		NA	NA	NA	2	9	1	2
1244	2		4035	4	1	2	1	2	4	1	1	1	2	2	NA	NA	1		NA	NA	NA	1	3	1	2
1245	1		4015	4	2	1	2	1	4	2	NA	NA	NA		NA	NA	2		NA	NA	NA	9	NA	1	2
1246	2		4014	4	2	2	2	4	1	1	1	1	2	2	NA	NA	2		NA	NA	NA	9	1	1	2
1247	2		4013	4	2	2	2	1	1	1	1	1	2	2	NA	NA	2		NA	NA	NA	9	1	1	2
1248	2		4030	4	1	2	1	1	4	1	1	2	2	2	NA	NA	2		NA	NA	NA	2	2	1	2
1249	1		4024	4	2	2	1	2	1	1	1	1	1	2	NA	NA	1		NA	NA	NA	1	2	1	2
1250	2		4019	4	2	2	1	1	4	1	1	1	2	2	NA	NA	1		NA	NA	NA	1	2	1	2
1251	2		4021	4	2	1	1	2	1	2	NA	NA	NA		NA	NA	1		NA	NA	NA	1	1	1	2
1252	1		4033	4	2	2	1	3	4	1	1	1	1	2	NA	NA	1	1	NA	NA	NA	2	2	1	2
1253	2		4013	1	2	2	2	2	4	1	1	1	2	2	NA	NA	1		NA	NA	NA	1	1	1	2
1254	2		4028	1	2	2		2	1	1	1	2	2	2	NA	NA	2		NA	NA	NA	NA	NA	1	2
1255	2		4019	4	2	1	2	1	1	1	1	1	2	2	NA	NA	1		NA	NA	NA	1	1	1	2
1256	2		4016	4	3	1	2	1	1	1	1	1	2	2	NA	NA	1		NA	NA	NA	1	1	1	2
1257	2		4026	9		1	2	1	1	1	1	1	2	2	NA	NA	1		NA	NA	NA	1	1	1	2
1258	1	3	4041	5	1	1	2	1	9	1	1	1	2	2	NA	NA	2		NA	NA	NA	NA	2	1	2
1259	2		4015	2		1	2	2	1	1	1	1	2	2	NA	NA	1		NA	NA	NA	9	2	1	2
1260	2		4049	4	5	1	2	1	1	1	1	1	2	2	NA	NA	1		NA	NA	NA	1	1	1	2
1261	2		4034	5	1	2		1	1	1	1	2	2	2	NA	NA	2		NA	NA	NA	9	1	2	2
1262	2		4034	4		2	1	2	1	1	1	1	2	2	NA	NA	1		NA	NA	NA	NA	NA	1	2
1263	2		4026	4	3	2	2	2	9	1	1	1	2	2	NA	NA	1		NA	NA	NA	NA	2	1	2
1264	2		4040	4	2	2	2	1	4	2	NA	NA	NA		NA	NA	2		NA	NA	NA	9	2	1	2
1265	2		4013	4		1	2	1	1	2	NA	NA	NA		NA	NA	2		NA	NA	NA	2	1	1	2
1266	2		4014	4	2	2	9	3	1	1	1	1	1	2	NA	NA	2		NA	NA	NA	9	2	1	2
1267	2		4048	5		2	1	2	1	1	1	1	1	2	NA	NA	2		NA	NA	NA	9	1	1	2
1268	2		4033	4	2	2	1	1	1	1	1	1	2	2	NA	NA	2		NA	NA	NA	2	1	1	2
1269	2		4048	4		2	1	2	1	1	1	1	2	2	NA	NA	1		NA	NA	NA	1	2	1	2
1270	2		4043	5	2	2	1		1	1	1	1	2	2	NA	NA	1		NA	NA	NA	2	1	2	2
1271	1	2	4018	5		2	1	4	1	1	1	1	2	2	NA	NA	1		NA	NA	NA	9	1	1	2
1272	2		4030	5	2	2	1	4	1	1	1	2	2	2	NA	NA	2		NA	NA	NA	9	2	1	2
1273	2		4019	5	1	2	1	3	1	2	NA	NA	NA		NA	NA	2		NA	NA	NA	9	1	1	2
1274	2		4023	5	2	2	1	2	1	1	1	1	2	2	NA	NA	2		NA	NA	NA	2	2	1	2
1275	2		4021	5	2	2	2	1	4	1	1	1	2	2	NA	NA	1		NA	NA	NA	2	2	1	2
1276	2		4019	4		1	2	2	1	1	1	1	1	2	NA	NA	1		NA	NA	NA	9	3	1	2
1277	1		4037	5	2	2	1	4	1	1	1	1	2	2	NA	NA	1		NA	NA	NA	1	1	1	2
1278	2		4016	5		2	1	2	1	1	1	1	2	2	NA	NA	2		NA	NA	NA	NA	1	1	2
1279	2		4035	5		2	2		1	1	1	1	2	2	NA	NA	2		NA	NA	NA	NA	2	1	2
1280	1	1	4039	5		2	1	3	1	2	NA	NA	NA		NA	NA	2		NA	NA	NA	9	3	1	1
1281	2		4046	4	2	2	2	2	1	1	2	1	2	2	NA	NA	2		NA	NA	NA	9	1	1	2
1282	2		4033	4	4	2	2	2	1	1	1	1	2	2	NA	NA	2		NA	NA	NA	9	2	9	2
1283	2		4042	4		1	2	1	1	1	1	1	2	2	NA	NA	2		NA	NA	NA	9	1	1	2
1284	2		4025	4	2	2	2	2	1	1	1	2	2	2	NA	NA	1		NA	NA	NA	1	1	1	2
1285	2		4043	4		1	1	1	1	1	1	1	2	2	NA	NA	1		NA	NA	NA	9	2	1	2
1286	2		4028	4	2	2	2	2	4	1	1	1	2	2	NA	NA	1		NA	NA	NA	1	2	1	2
1287	2		4030	1	2	2	2	2	1	1	1	1	2	2	NA	NA	2		NA	NA	NA	2	2	1	2
1288	2		4018	5	2	2	2	2	1	1	1	1	2	2	NA	NA	1		NA	NA	NA	1	1	1	2
1289	2		4039	5		2	2	3	1	1	1	1	2	2	NA	NA	1		NA	NA	NA	9	2	1	2
1290	2		4015	4	2	1	2	1	4	1	1	2	2	2	NA	NA	2		NA	NA	NA	9	1	1	2
1291	2		4036	4	2	2	2	1	4	1	1	1	2	2	NA	NA	1		NA	NA	NA	1	2	1	2
1292	2		4032	4	2		1	2	9	1	1	1	2	2	NA	NA	2		NA	NA	NA	9	1	1	2
1293	2		4039	4	2	2	2	1	1	1	1	1	2	2	NA	NA	2		NA	NA	NA	2	2	1	2
1294	2		4045	5	2	2	1	2	1	1	1	1	2	2	NA	NA	2		NA	NA	NA	2	3	1	2
1295	2		4028	4	2	1	1	1	1	1	2	1	2	2	NA	NA	2		NA	NA	NA	9	1	1	2
1296	2		4019	4		1	2	2	4	1	1	1	2	2	NA	NA	2		NA	NA	NA	2	2	1	2
1297	2		4013	4	2	1	2		1	1	1	1	1	2	1	2	2		NA	NA	NA	2	2	1	2
1298	2		4021	4	3	2	1	2	1	1	1	2	2	2	NA	NA	1		NA	NA	NA	1	1	1	2
1299	2		4034	4	2	2	2	1	4	1	1	1	2	2	1	2	1		NA	NA	NA	1	1	1	2
1300	2		4044	4		2	2	4	1	2	NA	NA	NA		NA	NA	1		NA	NA	NA	1	1	1	2
1301	2		4018	NA		2	2	1	9	1	1	2	2	2	NA	NA	2		NA	NA	NA	2	2	2	2
1302	2		4024	4	2	2	1	1	9	1	1	1	1	2	NA	NA	2		NA	NA	NA	9	2	1	2
1303	2		4048	4	2	3	1	2	1	1	1	1	2	2	NA	NA	1		NA	NA	NA	1	2	1	2
1304	2		4024	5	1	2	2	2	1	1	1	1	2	2	NA	NA	2		NA	NA	NA	9	NA	9	2
1305	2		4013	5	2	1	1	1	1	1	1	1	1	2	NA	NA	1		NA	NA	NA	1	2	1	2
1306	1		4030	5	2	2	1	2	1	1	1	1	2	2	NA	NA	2		NA	NA	NA	2	2	1	2
1307	2		4015	1	2	2	2	1	1	1	1	1	2	2	NA	NA	1		NA	NA	NA	1	2	1	2
1308	2		4013	4	2	2	2	1	1	1	1	1	2	2	NA	NA	1		NA	NA	NA	1	2	1	2
1309	2		4016	4		2	2	2	1	1	1	1	2	2	NA	NA	1		NA	NA	NA	1	2	1	2
1310	2		4034	4	2	2	2	4	1	1	1	1	1	2	NA	NA	1		NA	NA	NA	1	2	1	2
1311	2		4035	2		2	2	1	1	1	1	1	2	2	NA	NA	1		NA	NA	NA	1	1	1	2
1312	2		4030	4		1	2	1	2	1	1	1	2	2	NA	NA	1		NA	NA	NA	1	1	1	2
1313	1	2	4019	5	2	2	2	3	4	1	1	1	2	2	NA	NA	1		NA	NA	NA	9	3	1	2
1314	2		4034	5	1	2	1	2	9	1	1	1	2	2	NA	NA	1		NA	NA	NA	1	2	1	2
1315	2		4042	5		2	1	4	1	2	NA	NA	NA		NA	NA	1		NA	NA	NA	2	1	1	2
1316	2		4017	4		2	1	1	1	1	1	1	2	2	NA	NA	2		NA	NA	NA	2	2	1	2
1317	2		4035	4		1	2	1	5	1	1	1	2	2	NA	NA	1		NA	NA	NA	1	1	2	2
1318	2		4040	5		2	2	2	4	1	1	1	2	2	NA	NA	1		NA	NA	NA	2	3	1	2
1319	2		4028	4		1	2	1	5	1	2	1	2	2	NA	NA	1		NA	NA	NA	1	1	2	2
1320	2		4049	4		1	2	1	5	1	1	2	2	2	NA	NA	2		NA	NA	NA	9	1	2	2
1321	2		4033	4		1	2	1	5	1	1	2	2	2	NA	NA	1		NA	NA	NA	1	1	2	2
1322	2		4026	4		1	2	1	1	1	1	1	2	2	NA	NA	1		NA	NA	NA	1	1	1	2
1323	2		4040	4	3	1	2	2	1	1	1	1	2	2	NA	NA	2		NA	NA	NA	2	1	1	2
1324	2		4019	4	2	1	2	1	1	1	1	1	2	2	NA	NA	1		NA	NA	NA	2	2	1	2
1325	2		4034	4	2	2	1	1	1	2	NA	NA	NA		NA	NA	1		NA	NA	NA	1	3	1	2
1326	1	2	4021	5	2	2	1	2	1	1	1	2	2	2	NA	NA	1		NA	NA	NA	1	1	1	2
1327	2		4026	5	4	2	1	1	1	1	1	1	1	2	NA	NA	1		NA	NA	NA	1	1	1	2
1328	2		4021	4	2	2	1	1	4	1	1	1	2	2	NA	NA	2		NA	NA	NA	9	2	1	2
1329	2		4025	4	4	2	2	4	1	1	1	1	9	2	NA	NA	2		NA	NA	NA	2	1	1	2
1330	1		4019	2		2	1	1	1	2	NA	NA	NA		NA	NA	1		NA	NA	NA	1	1	1	2
1331	2		4034	4		2	2	2	4	1	2	1	2	2	NA	NA	2		NA	NA	NA	NA	2	1	2
1332	2		4038	4	2	2	2	2	1	1	1	1	2	2	NA	NA	2		NA	NA	NA	NA	2	1	2
1333	2		4022	5	2	2	2	1	4	1	1	1	2	2	NA	NA	1		NA	NA	NA	1	2	1	2
1334	2		4046	4		1	2	1	5	1	1	2	2	2	NA	NA	1		NA	NA	NA	1	1	2	2
1335	2		4040	4	1		2	2	4	1	1	1	2	2	NA	NA	1		NA	NA	NA	1	3	1	2
1336	2		4016	4	2	2	2	3	1	1	1	1	2	2	NA	NA	1		NA	NA	NA	1	2	1	2
1337	2		4045	4		2	2	1	1	1	1	1	2	2	NA	NA	2		NA	NA	NA	2	2	1	2
1338	2		4031	2	3	1	1	1	9	1	1	1	2	2	NA	NA	2		NA	NA	NA	9	1	1	2
1339	2		4018	4	2	2	1	1	1	1	1	2	2	2	NA	NA	2		NA	NA	NA	NA	1	1	2
1340	2		4013	4	1	2	2	3	1	1	1	1	2	2	NA	NA	1		NA	NA	NA	1	1	1	2
1341	2		4015	4	2	1	2	1	9	2	NA	NA	NA		NA	NA	2		NA	NA	NA	2	1	1	2
1342	2		4035	4		2	1	1	1	1	1	1	2	2	NA	NA	1		NA	NA	NA	9	1	1	2
1343	1		4038	9		2	1	1	1	1	1	2	2	2	1	2	1		NA	NA	NA	1	1	1	2
1344	2		4048	5	1	1	2	1	1	2	NA	NA	NA		NA	NA	1		NA	NA	NA	1	1	2	2
1345	2		4018	4	4	1	2	1	1	1	1	2	2	2	NA	NA	1		NA	NA	NA	1	2	1	2
1346	2		4024	5	1	2	2	2	1	1	1	1	2	2	NA	NA	2		NA	NA	NA	2	2	1	2
1347	2		4033	5	1	2	1	2	1	1	1	1	2	2	NA	NA	2		NA	NA	NA	9	2	1	2
1348	2		4043	4	2	2	1	1	1	1	1	1	2	2	NA	NA	2		NA	NA	NA	2	2	1	2
1349	1		4020	4	4	1	2	1	1	1	1	2	2	2	NA	NA	2		NA	NA	NA	9	1	1	2
1350	2		4043	4	2	2	1	1	1	1	1	2	2	2	NA	NA	2		NA	NA	NA	NA	2	1	2
1351	2		4048	4	1	1	1	2	1	1	1	2	2	2	NA	NA	1		NA	NA	NA	1	1	1	2
1352	2		4028	5	2	2	1	2	1	1	1	1	1	2	NA	NA	1		NA	NA	NA	1	1	1	2
1353	2		4044	5		2	1	2	1	1	1	1	2	2	NA	NA	2		NA	NA	NA	NA	NA	1	2
1354	1		4035	5		2	1	4	1	1	1	1	2	2	NA	NA	1		NA	NA	NA	2	3	1	2
1355	1	3	4034	5	2	2	2	2	1	1	1	1	2	2	NA	NA	2		NA	NA	NA	2	2	1	2
1356	2		4020	5	2	2	9	4	9	2	NA	NA	NA		NA	NA	1	1	NA	NA	NA	9	2	1	2
1357	2		4031	4	2	2	2	2	4	1	1	2	2	2	NA	NA	1		NA	NA	NA	1	1	1	2
1358	2		4019	4	3	1	2	1	1	1	1	1	2	2	NA	NA	2		NA	NA	NA	2	1	1	2
1359	2		4047	4	2	1	1	2	1	1	1	1	1	1	NA	NA	1		NA	NA	NA	2	3	1	2
1360	2		4015	3	3	1	2	1	9	2	NA	NA	NA		NA	NA	2		NA	NA	NA	9	1	1	2
1361	2		4025	4	3	1	1	1	4	1	1	1	2	2	NA	NA	1		NA	NA	NA	1	1	1	2
1362	2		4041	5		2	1	1	1	1	1	1	2	2	NA	NA	2		NA	NA	NA	2	3	1	2
1363	2		4038	4	2	1	1	4	1	1	1	2	2	2	NA	NA	2		NA	NA	NA	NA	1	1	2
1364	2		4039	5	1	2	2	3	9	1	1	1	2	2	NA	NA	1		NA	NA	NA	NA	3	1	2
1365	2		4026	4	2	2	1	2	1	1	1	1	2	2	NA	NA	1	1	2	2	2	2	1	1	1
1366	2		4013	5		2	9	3	1	1	1	1	2	2	NA	NA	1		NA	NA	NA	2	3	1	2
1367	2		4013	4	2	2	2	2	1	1	1	1	2	2	NA	NA	2		NA	NA	NA	2	1	1	2
1368	2		4013	4				2	1	1	1	2	2	2	NA	NA	NA		NA	NA	NA	NA	1	1	2
1369	2		4042	1	2	2	1	2	4	NA	NA	NA	NA		NA	NA	2		NA	NA	NA	2	2	1	2
1370	2		4019	4		2		2	4	1	1	1	1	2	NA	NA	1		NA	NA	NA	NA	2	1	2
1371	2		4020	4	2	1	2	1	1	1	1	1	2	2	NA	NA	1		NA	NA	NA	1	1	1	2
1372	2		4019	4	3	1	2	1	1	1	1	1	2	2	NA	NA	1		NA	NA	NA	9	3	1	2
1373	2		4035	4	4	1	2	1	1	1	1	1	2	2	NA	NA	1		NA	NA	NA	1	1	1	2
1374	2		4039	4		1	2	2	1	1	1	2	2	2	NA	NA	2		NA	NA	NA	9	1	2	2
1375	2		4023	4		1	2	1	9	1	1	2	2	2	NA	NA	1		NA	NA	NA	1	1	2	2
1376	2		4039	4	2	2	2	1	1	1	1	1	2	2	NA	NA	1		NA	NA	NA	1	1	1	2
1377	2		4022	4	2	2	2	2	1	1	1	1	2	2	NA	NA	1		NA	NA	NA	1	1	1	2
1378	2		4015	4	3	1	2	1	1	1	1	1	2	2	NA	NA	1		NA	NA	NA	1	1	1	2
1379	2		4031	4	2	2	1	3	1	1	1	1	2	2	NA	NA	1		NA	NA	NA	1	NA	1	2
1380	2		4014	4	2	2	2	2	1	1	1	1	2	2	NA	NA	2		NA	NA	NA	2	2	1	2
1381	2		4041	5	2	2	2	1	1	1	1	1	2	2	NA	NA	1		NA	NA	NA	1	2	1	2
1382	2		4029	4	2	2	2	2	1	1	1	1	2	2	NA	NA	1		NA	NA	NA	1	2	1	2
1383	2		4038	4		1	2	1	4	1	1	1	2	2	NA	NA	2		NA	NA	NA	2	1	1	2
1384	1	2	4019	4	2	1	1	1	1	1	1	1	2	2	NA	NA	2		NA	NA	NA	NA	1	1	2
1385	2		4035	4		1	2	1	1	1	1	2	2	2	1	2	1		NA	NA	NA	1	2	1	2
1386	2		4038	4	2	2	1	2	1	1	1	1	1	2	1	2	2		NA	NA	NA	2	2	1	2
1387	2		4025	4		1	1	1	4	1	1	1	2	2	NA	NA	2		NA	NA	NA	2	2	1	2
1388	2		4032	4	1	2	1	2	1	1	1	1	1	2	NA	NA	2		NA	NA	NA	2	3	1	2
1389	1	1	4039	4	4	2	1	1	1	1	1	1	2	2	NA	NA	1		NA	NA	NA	1	1	2	2
1390	2		4031	4	1	2	1	1	1	1	1	1	2	2	NA	NA	1		NA	NA	NA	1	1	1	2
1391	1		4021	5	3	1	1	2	1	1	1	1	1	2	NA	NA	2		NA	NA	NA	NA	2	1	2
1392	2		4036	1		2	2	1	4	1	1	2	2	2	NA	NA	2		NA	NA	NA	NA	1	1	2
1393	2		4028	1	3	1	2	1	9	2	NA	NA	NA		NA	NA	2		NA	NA	NA	9	1	1	2
1394	2		4047	5	1	2	1	1	1	1	1	1	2	2	NA	NA	2		NA	NA	NA	9	1	2	2
1395	2		4047	4	1	1	2	1	1	1	1	1	1	1	NA	NA	1		NA	NA	NA	1	2	1	2
1396	2		4023	5	3	2		2	9	1	1	1	2	2	NA	NA	1		NA	NA	NA	2	NA	9	2
1397	1	1	4031	4	2	2	2	1	1	1	1	1	2	2	NA	NA	1		NA	NA	NA	NA	NA	9	2
1398	2		4046	4	2	2	1	1	1	1	1	1	2	2	NA	NA	1		NA	NA	NA	1	1	1	2
1399	2		4020	5	1	2	1	4	1	1	1	1	2	2	NA	NA	2		NA	NA	NA	2	2	1	2
1400	2		4029	4	3	1	1	1	1	1	1	1	2	2	NA	NA	1		NA	NA	NA	9	2	1	2
1401	2		4044	4	2	2	1	1	1	1	1	1	1	2	NA	NA	1		NA	NA	NA	1	1	1	2
1402	2		4021	4	2	2	2	3	1	1	1	1	2	2	NA	NA	2		NA	NA	NA	2	3	1	2
1403	2		4020	4	2	2	1	1	4	1	1	1	2	2	1	2	1		NA	NA	NA	1	3	1	2
1404	2		4044	4	2	2	1	2	1	1	1	1	2	2	NA	NA	1		NA	NA	NA	1	2	1	2
1405	2		4031	4	2	2	1	2	1	1	1	1	2	2	NA	NA	1		NA	NA	NA	1	1	1	2
1406	2		4026	4	2	1	1	2	1	1	1	1	2	2	1	2	1		NA	NA	NA	1	1	1	2
1407	2		4048	4	2	2	1	1	1	1	1	2	2	2	NA	NA	1		NA	NA	NA	1	1	1	2
1408	2		4025	2	1	2	2	2	1	1	1	1	2	2	1	2	1		NA	NA	NA	1	1	1	2
1409	2		4032	4	2	1	1	2	1	1	1	1	2	2	NA	NA	2		NA	NA	NA	2	1	2	2
1410	2		4019	4	2	2	1	1	1	1	1	2	2	2	NA	NA	1		NA	NA	NA	1	1	1	2
1411	2		4039	4	2	2	2	1	1	1	1	1	2	2	2	2	1	1	2	2	2	2	2	1	2
1412	2		4033	4	2	1	1	1	1	1	1	1	2	2	NA	NA	1		NA	NA	NA	1	1	1	2
1413	2		4035	4	5	2	2	1	1	1	1	2	2	2	NA	NA	1		NA	NA	NA	1	1	1	2
1414	2		4035	4	3	2	2	1	1	1	1	1	2	2	NA	NA	2		NA	NA	NA	2	2	1	2
1415	2		4046	4	2	2	2	1	1	1	1	1	2	2	NA	NA	1		NA	NA	NA	1	1	1	2
1416	2		4028	4	2	2	2	1	1	1	1	1	2	2	NA	NA	2		NA	NA	NA	2	2	1	2
1417	2		4044	4	2	2	1	2	1	1	1	1	2	2	NA	NA	2		NA	NA	NA	2	2	1	2
1418	2		4047	4	4	2	2	1	1	2	NA	NA	NA		NA	NA	1		NA	NA	NA	1	1	1	2
1419	2		4013	4		1	2	2	1	1	1	1	2	2	NA	NA	2		NA	NA	NA	NA	NA	1	2
1420	2		4017	5		2	2	3	1	1	1	1	2	2	1	2	1		NA	NA	NA	2	3	1	2
1421	2		4017	5		2	1	1	1	1	1	1	2	2	NA	NA	NA		NA	NA	NA	NA	3	1	2
1422	2		4026	5		2	9	4	1	1	1	1	2	2	NA	NA	2		NA	NA	NA	NA	2	1	2
1423	2		4021	4	5	2	1	2	1	1	1	1	2	2	NA	NA	1		NA	NA	NA	1	NA	9	2
1424	2		4015	4	2	1	2		4	1	1	1	2	1	NA	NA	2		NA	NA	NA	NA	NA	9	2
1425	2		4034	5	2	2	2	2	1	1	1	1	2	2	NA	NA	1		NA	NA	NA	1	NA	9	2
1426	2		4013	5		2	2	2	9	1	1	1	2	2	NA	NA	1		NA	NA	NA	1	1	2	2
1427	2		4042	4	2	2	2	4	1	1	1	1	2	2	NA	NA	1		NA	NA	NA	1	2	2	2
1428	2		4043	4		2	2	1	1	1	1	1	2	2	1	2	1		NA	NA	NA	1	2	1	2
1429	2		4039	4		2	2	1	1	1	1	1	2	2	1	2	1		NA	NA	NA	1	3	1	2
1430	2		4023	5		1	2	2	1	1	1	1	2	2	NA	NA	2		NA	NA	NA	2	2	2	2
1431	2		4023	4		1	2	1	3	1	1	1	2	2	NA	NA	1		NA	NA	NA	1	1	2	2
1432	2		4036	4	3	2	2	2	1	2	NA	NA	NA		NA	NA	1		NA	NA	NA	1	1	1	2
1433	2		4033	4		2	2	1	1	1	1	1	2	2	NA	NA	1		NA	NA	NA	1	1	2	2
1434	2		4018	4	4	1	2	1	1	1	1	1	2	2	NA	NA	2		NA	NA	NA	9	2	1	2
1435	2		4039	4	2	1	2	1	1	1	1	1	2	2	NA	NA	1		NA	NA	NA	1	1	1	2
1436	2		4021	4	3	1	2	1	1	1	1	1	2	2	NA	NA	1		NA	NA	NA	2	2	1	2
1437	1		4016	4	3	2	2	4	1	1	1	1	2	2	NA	NA	1		NA	NA	NA	1	2	1	2
1438	2		4014	2	2	1	2	2	4	1	1	1	2	2	NA	NA	1		NA	NA	NA	1	1	1	2
1439	2		4025	1	4	2	1	2	4	1	1	1	2	2	NA	NA	1		NA	NA	NA	1	1	1	2
1440	2		4016	4	2	2	2	2	1	2	NA	NA	NA		NA	NA	2		NA	NA	NA	2	3	1	2
1441	2		4045	4		1	2	1	5	2	NA	NA	NA		NA	NA	1		NA	NA	NA	1	1	2	2
1442	2		4018	5	2	2		1	4	1	1	1	1	2	NA	NA	NA		NA	NA	NA	2	2	1	2
1443	2		4036	4	2	2	1	1	1	1	1	1	2	2	NA	NA	1		NA	NA	NA	1	1	1	2
1444	1		4021	4	3	1	1	1	1	1	1	1	1	2	NA	NA	1		NA	NA	NA	1	2	1	2
1445	2		4020	4	4	1	2	2	1	1	1	1	2	2	NA	NA	1		NA	NA	NA	1	1	1	2
1446	2		4024	5		2	1	1	1	1	1	1	2	2	NA	NA	1		NA	NA	NA	1	2	1	2
1447	2		4039	4		2	2	1	9	1	1	1	2	2	NA	NA	1		NA	NA	NA	1	1	2	2
1448	2		4014	4	2	2	2	4	4	1	1	1	2	2	NA	NA	2		NA	NA	NA	2	2	1	2
1449	2		4017	4	2	2	2	2	1	1	1	1	1	2	1	2	1		NA	NA	NA	1	1	1	2
1450	2		4040	5		2	9	3	1	9	NA	NA	NA		NA	NA	2		NA	NA	NA	9	2	1	2
1451	2		4023	2	3	1	2	4	1	2	NA	NA	NA		NA	NA	2		NA	NA	NA	NA	1	2	2
1452	2		4039	4	2	2	1	1	1	1	1	1	2	2	NA	NA	2		NA	NA	NA	NA	NA	1	2
1453	2		4035	5	2	2	1	2	1	1	1	1	2	2	NA	NA	2		NA	NA	NA	9	2	1	2
1454	2		4014	4	2	2	1	4	1	1	1	1	2	2	NA	NA	1		NA	NA	NA	1	1	1	2
1455	2		4027	4	2	2	2	2	1	1	1	2	2	2	NA	NA	1		NA	NA	NA	1	2	1	2
1456	2		4039	4	2	2	2	2	1	1	1	1	2	2	NA	NA	1		NA	NA	NA	1	2	1	2
1457	2		4028	4	1	2	2	2	1	1	1	1	2	2	NA	NA	1		NA	NA	NA	2	2	1	2
1458	2		4030	1	2	1	2	1	1	2	NA	NA	NA		NA	NA	1		NA	NA	NA	1	1	1	2
1459	2		4037	4	4	2	1	2	1	1	1	2	2	2	NA	NA	2		NA	NA	NA	2	1	1	2
1460	2		4016	4	2	2	1	1	9	1	1	1	2	2	NA	NA	1		NA	NA	NA	1	9	1	2
1461	2		4047	4	2	2		2	1	1	1	2	2	2	NA	NA	NA		NA	NA	NA	NA	2	1	2
1462	2		4027	4	3	1		2	1	1	1	1	2	2	NA	NA	2		NA	NA	NA	9	9	1	2
1463	2		4017	4	3	2	1	2	1	1	1	1	2	2	NA	NA	9		NA	NA	NA	2	2	1	2
1464	2		4025	4		2	2	2	4	1	1	2	2	2	NA	NA	9		NA	NA	NA	2	1	1	2
1465	1	2	4027	5	4	2	2	2	1	1	1	1	9	2	NA	NA	1		NA	NA	NA	1	3	1	2
1466	2		4026	4	2	2	2	2	1	1	1	1	2	2	NA	NA	2		NA	NA	NA	9	2	1	2
1467	2		4032	4	1		2	2	1	1	1	1	2	2	NA	NA	1		NA	NA	NA	1	1	1	2
1468	2		4032	4		2	1	1	4	1	1	1	2	2	NA	NA	1		NA	NA	NA	1	2	2	2
1469	2		4019	4	2	2	2	2	1	1	1	1	2	2	NA	NA	1		NA	NA	NA	1	1	1	2
1470	2		4031	4	2	1	1	1	1	1	1	1	2	2	1	2	1		NA	NA	NA	1	1	1	2
1471	2		4023	4		1	1	2	4	1	1	1	2	2	2	2	2		NA	NA	NA	9	2	1	2
1472	2		4021	1		1	2	3	4	1	1	1	1	2	1	2	1		NA	NA	NA	9	3	1	2
1473	2		4040	4	2	2	2	1	1	1	1	1	2	2	NA	NA	1		NA	NA	NA	1	1	1	2
1474	2		4036	5		2	2	3	1	1	1	1	2	2	NA	NA	1		NA	NA	NA	9	2	2	2
1475	1	3	4028	4		1	2	1	9	1	1	1	2	2	NA	NA	1		NA	NA	NA	1	1	2	2
1476	2		4018	4	2	2	2	3	1	1	1	1	2	2	NA	NA	1		NA	NA	NA	1	2	1	2
1477	2		4040	4	2	2	1	1	1	1	1	1	2	1	NA	NA	1		NA	NA	NA	1	2	1	2
1478	2		4014	4	2	1	2	1	1	1	1	1	2	2	NA	NA	1		NA	NA	NA	1	1	1	2
1479	2		4044	4		1	2	2	5	1	1	2	2	2	NA	NA	1		NA	NA	NA	1	1	2	2
1480	2		4022	4		1	2	1	1	2	NA	NA	NA		NA	NA	1		NA	NA	NA	1	1	1	2
1481	2		4017	4		2	2	2	4	1	1	1	1	2	NA	NA	1		NA	NA	NA	9	2	1	2
1482	2		4032	2	2	2	2	2	1	1	1	1	2	2	NA	NA	1		NA	NA	NA	9	2	1	2
1483	2		4014	4	3	1	2	1	1	1	1	1	2	2	NA	NA	1		NA	NA	NA	1	2	1	2
1484	1		4018	4	3	1	2	1	9	1	1	1	2	2	NA	NA	1		NA	NA	NA	2	2	1	2
1485	2		4015	4		2	2	2	1	1	1	1	2	2	NA	NA	1		NA	NA	NA	1	2	1	2
1486	2		4030	4	2	2	2	2	1	1	1	1	2	2	NA	NA	1		NA	NA	NA	1	1	1	2
1487	2		4021	4	3	2	2	1	1	1	1	1	2	2	NA	NA	2		NA	NA	NA	9	1	1	2
1488	2		4024	4		2	2	1	1	1	1	1	2	2	NA	NA	1		NA	NA	NA	2	2	1	2
1489	2		4031	4	2	2	2	1	1	1	1	1	2	2	NA	NA	1		NA	NA	NA	1	1	1	2
1490	2		4044	5	1	2	1	3	1	1	1	1	2	2	NA	NA	2		NA	NA	NA	9	2	1	2
1491	2		4031	5	1	2	1		1	1	1	1	2	2	NA	NA	1		NA	NA	NA	1	1	2	2
1492	1	2	4026	5		2	1	3	9	1	1	9	9	2	NA	NA	1		NA	NA	NA	1	2	1	2
1493	2		4021	4	3	1	2	1	1	1	1	2	2	2	NA	NA	1		NA	NA	NA	1	1	1	2
1494	2		4025	1		1	2	2	1	1	1	1	2	2	NA	NA	2		NA	NA	NA	9	2	1	2
1495	2		4048	4		2	9	1	1	1	1	1	2	2	NA	NA	1		NA	NA	NA	1	1	2	2
1496	1		4026	5		1	1	1	1	1	1	1	2	2	NA	NA	1		NA	NA	NA	1	2	1	2
1497	2		4039	4	4	2	2	1	4	1	1	1	2	2	NA	NA	1		NA	NA	NA	1	1	2	2
1498	2		4015	4	3	2	2	1	1	1	1	1	2	2	NA	NA	2		NA	NA	NA	2	2	1	2
1499	2		4018	4	1	2	1	2	1	1	1	1	1	2	9	1	9		NA	NA	NA	NA	2	1	2
1500	2		4024	4		1	2	2	1	1	1	1	2	2	NA	NA	2		NA	NA	NA	2	2	1	2
1501	2		4044	5		2	2	2	1	1	1	1	2	1	NA	NA	2		NA	NA	NA	2	2	1	2
1502	2		4013	5	2	2	2	4	1	1	1	2	2	2	NA	NA	2		NA	NA	NA	9	1	1	2
1503	2		4039	4		2	1	2	3	1	1	1	2	2	NA	NA	2		NA	NA	NA	9	1	1	2
1504	2		4020	4	4	2	2	1	1	1	1	1	2	2	NA	NA	1		NA	NA	NA	1	3	1	2
1505	2		4045	4		1	2	1	1	1	1	2	2	2	NA	NA	2		NA	NA	NA	9	1	2	2
1506	2		4021	4	2	1	2	1	4	1	1	1	2	2	NA	NA	2		NA	NA	NA	NA	2	1	2
1507	2		4024	5		2	1	1	4	1	1	1	2	2	NA	NA	1		NA	NA	NA	1	2	1	2
1508	2		4013	4		2	2	3	1	1	1	1	2	2	NA	NA	2		NA	NA	NA	9	1	1	2
1509	2		4016	5	3	2	2	1	1	1	1	1	2	2	NA	NA	2		NA	NA	NA	9	2	1	2
1510	2		4039	4	2	2	1	2	1	1	1	1	2	2	NA	NA	2		NA	NA	NA	2	2	1	2
1511	2		4017	4		2	1	2	4	1	1	1	2	2	NA	NA	2		NA	NA	NA	9	1	1	2
1512	2		4026	4	3	1	2	1	1	1	1	1	2	2	NA	NA	2		NA	NA	NA	2	3	1	2
1513	2		4029	4	4	1	2	2	4	1	1	1	2	2	NA	NA	2		NA	NA	NA	2	1	2	2
1514	1	1	4021	4	2	2	2	3	1	1	1	1	2	2	NA	NA	2		NA	NA	NA	2	2	1	2
1515	2		4035	4		1	9		1	1	1	1	2	2	NA	NA	2		NA	NA	NA	9	2	1	2
1516	2		4036	4		2	1		1	1	1	1	1	2	NA	NA	1	1	NA	NA	NA	NA	2	1	2
1517	2		4042	4		1	2		5	1	1	1	2	2	NA	NA	1		NA	NA	NA	2	1	2	2
1518	2		4046	4		1	9	1	1	1	1	1	2	2	NA	NA	1		NA	NA	NA	1	1	1	2
1519	2		4027	4	3	2	2	1	1	1	1	1	2	2	NA	NA	1		NA	NA	NA	1	2	1	2
1520	2		4018	4		1	2	1	1	2	NA	NA	NA		NA	NA	2		NA	NA	NA	9	1	1	2
1521	2		4018	4		2	2	1	4	1	2	1	2	2	NA	NA	1		NA	NA	NA	1	1	1	2
1522	2		4013	4		2	2	2	4	1	1	1	2	2	NA	NA	1		NA	NA	NA	1	1	1	2
1523	2		4015	4	4	2	2	1	1	1	1	2	2	2	NA	NA	1		NA	NA	NA	1	3	1	2
1524	2		4049	4	2	2	1	1	1	1	1	1	2	2	NA	NA	2		NA	NA	NA	2	2	1	2
1525	2		4028	4		1	2	1	3	2	NA	NA	NA		NA	NA	1		NA	NA	NA	1	3	1	2
1526	2		4015	4	3	2	2	1	4	1	1	1	2	2	NA	NA	1		NA	NA	NA	1	1	2	2
1527	2		4023	4		2	2	4	4	1	1	1	2	2	1	2	1		NA	NA	NA	9	1	1	2
1528	2		4014	4		1	2	1	1	1	1	1	2	2	NA	NA	2		NA	NA	NA	2	1	1	2
1529	1	3	4027	5	3	2	1	1	1	1	1	1	1	2	NA	NA	2		NA	NA	NA	2	2	1	2
1530	2		4026	5	1	2	1	3	1	1	1	1	2	2	NA	NA	2		NA	NA	NA	2	3	1	2
1531	2		4014	4	2	2	2	2	1	1	1	1	2	2	NA	NA	1		NA	NA	NA	1	1	1	2
1532	2		4014	5	2	2	2	2	9	1	1	1	2	2	NA	NA	2		NA	NA	NA	9	1	2	2
1533	2		4027	2	2	1	1	2	9	1	1	1	2	2	NA	NA	1		NA	NA	NA	1	2	1	2
1534	2		4045	4		1	9	1	9	1	1	1	2	2	NA	NA	1		NA	NA	NA	1	2	1	2
1535	2		4045	4	2	2	2	1	1	1	1	1	2	2	NA	NA	1		NA	NA	NA	1	1	1	2
1536	2		4040	4	2	2	2	2	1	1	1	1	2	2	NA	NA	2		NA	NA	NA	2	1	1	2
1537	2		4036	5		2	2	2	1	1	1	1	1	2	NA	NA	1		NA	NA	NA	1	1	1	2
1538	2		4043	4	2	2	2	1	1	1	1	1	2	2	NA	NA	2		NA	NA	NA	2	2	1	2
1539	2		4016	4	3	2	2		1	2	NA	NA	NA		NA	NA	2		NA	NA	NA	NA	1	1	2
1540	1	3	4029	5	2	2	1	2	1	1	1	1	2	2	NA	NA	2		NA	NA	NA	2	1	1	2
1541	2		4022	4	4	2	1	1	1	1	1	1	2	2	NA	NA	1		NA	NA	NA	2	1	1	2
1542	2		4023	5		2	1	3	1	1	1	9	9	2	NA	NA	1		NA	NA	NA	9	2	1	2
1543	2		4014	4	2	3	2	1	9	1	1	1	1	2	1	2	2		NA	NA	NA	2	1	1	2
1544	2		4040	5	1	2	1	2	1	1	1	1	2	2	NA	NA	2		NA	NA	NA	9	2	2	2
1545	2		4033	5	1	2	2	1	1	1	1	1	2	2	NA	NA	1		NA	NA	NA	2	2	2	2
1546	2		4046	5	1	2	2	1	1	1	1	1	2	2	NA	NA	1		NA	NA	NA	1	1	2	2
1547	2		4016	4	3	2	1	2	1	1	1	1	1	2	NA	NA	2		NA	NA	NA	2	2	1	2
1548	2		4042	4	2	2	1	1	4	1	1	1	2	2	NA	NA	NA		NA	NA	NA	2	3	1	2
1549	2		4018	4		2	1	2	4	1	1	2	2	2	NA	NA	1		NA	NA	NA	1	1	1	2
1550	2		4035	5	1	2	1	2	4	1	1	1	2	2	NA	NA	2		NA	NA	NA	9	2	1	2
1551	2		4048	5	1	2	1	1	4	2	NA	NA	NA		NA	NA	1		NA	NA	NA	1	3	1	2
1552	2		4039	4	2	2	1	1	1	1	1	1	2	2	NA	NA	2		NA	NA	NA	9	2	1	2
1553	2		4025	4	2	2	2	1	1	1	1	2	2	2	NA	NA	2		NA	NA	NA	9	1	1	2
1554	2		4043	4	3	2	2		1	1	1	1	2	2	NA	NA	1		NA	NA	NA	1	1	1	2
1555	2		4033	5	2	1	1	3	1	2	NA	NA	NA		NA	NA	1		NA	NA	NA	1	1	1	2
1556	2		4041	4	2	1	2	1	1	1	1	1	2	2	NA	NA	1		NA	NA	NA	1	1	1	2
1557	2		4014	4	2	1	1	2	4	1	1	1	2	2	NA	NA	1		NA	NA	NA	1	1	1	2
1558	2		4021	9		1	2	1	9	2	NA	NA	NA		NA	NA	2		NA	NA	NA	9	1	1	2
1559	2		4015	4	2	2	1	2	4	1	1	1	1	2	1	2	1		NA	NA	NA	1	2	1	2
1560	2		4030	5	1	2	2	4	1	1	1	1	1	2	1	2	2		NA	NA	NA	9	2	1	2
1561	2		4015	5		2	1	2	1	1	1	1	1	2	1	2	1		NA	NA	NA	2	2	1	2
1562	2		4039	4	4	1	2	1	1	1	1	1	2	2	NA	NA	2		NA	NA	NA	9	1	1	2
1563	2		4020	1	4	2	2	2	1	1	1	1	1	2	NA	NA	2		NA	NA	NA	2	2	1	2
1564	2		4039	4	2	2	1	2	4	2	NA	NA	NA		NA	NA	2		NA	NA	NA	NA	2	1	2
1565	1		4018	4		2	1	4	1	1	1	1	2	2	NA	NA	1		NA	NA	NA	1	2	1	2
1566	2		4016	4	3	2	2	2	4	1	1	1	2	2	NA	NA	1		NA	NA	NA	1	2	1	2
1567	2		4023	4		2	2	4	1	1	1	1	2	2	NA	NA	2		NA	NA	NA	9	3	1	2
1568	2		4027	4	2	2	1	4	4	1	1	1	2	2	NA	NA	2		NA	NA	NA	9	2	1	2
1569	2		4028	4		1	2	1	4	1	1	1	2	2	NA	NA	1		NA	NA	NA	1	1	1	2
1570	2		4038	4		2	1	1	1	1	1	1	2	2	NA	NA	2		NA	NA	NA	9	3	1	2
1571	2		4045	4	2	1	2	1	1	1	1	2	2	2	NA	NA	2		NA	NA	NA	9	2	1	2
1572	2		4032	4	1	2	1	1	1	1	1	1	2	2	NA	NA	1		NA	NA	NA	1	2	1	2
1573	2		4043	4	2	2	1	1	1	1	1	1	2	2	NA	NA	2		NA	NA	NA	9	2	1	2
1574	1		4019	4	3	1	1	2	1	1	1	1	2	2	NA	NA	2		NA	NA	NA	9	2	1	2
1575	2		4015	4	2	2	2	1	1	1	1	2	2	2	NA	NA	2		NA	NA	NA	9	1	1	2
1576	2		4026	4		2	1	2	1	1	1	1	1	2	1	2	1		NA	NA	NA	1	3	1	2
1577	2		4024	5	1	2	1	2	3	1	1	1	2	2	NA	NA	2		NA	NA	NA	9	1	2	2
1578	2		4034	4	2	2	2	4	4	1	1	1	2	2	1	2	1		NA	NA	NA	2	3	1	2
1579	2		4043	1	5	2	1	3	1	1	1	1	2	2	NA	NA	1		NA	NA	NA	2	2	1	2
1580	2		4022	4	4	2	1	1	4	1	1	1	1	2	NA	NA	2		NA	NA	NA	9	2	2	2
1581	2		4019	4		1	2	1	1	1	1	2	1	2	NA	NA	1		NA	NA	NA	1	1	1	2
1582	2		4037	5		2	2	1	9	1	1	1	2	2	NA	NA	1		NA	NA	NA	1	2	2	2
1583	2		4035	NA	3	1	2	2	1	1	1	1	2	2	NA	NA	2		NA	NA	NA	9	1	1	2
1584	2		4027	4		2	1	1	9	1	1	1	1	2	NA	NA	2		NA	NA	NA	NA	2	1	2
1585	2		4035	5			2		1	1	1	1	2	2	NA	NA	2		NA	NA	NA	2	2	1	2
1586	2		4014	5		2	2	1	1	1	1	2	2	1	NA	NA	2		NA	NA	NA	NA	1	1	2
1587	2		4037	5		2	1	4	1	1	1	1	2	2	NA	NA	2		NA	NA	NA	2	1	1	2
1588	1	3	4026	5		2	2	3	4	1	1	1	2	2	NA	NA	2		NA	NA	NA	NA	2	1	2
1589	2		4041	5		3	1	2	1	1	1	1	2	2	NA	NA	2		NA	NA	NA	9	2	1	2
1590	2		4045	4			1	3	1	1	1	1	1	2	NA	NA	1		NA	NA	NA	NA	3	1	2
1591	2		4031	1			1	1	2	1	1	2	2	2	NA	NA	2		NA	NA	NA	NA	1	1	2
1592	2		4034	1		1	2	1	1	1	1	1	2	2	NA	NA	1		NA	NA	NA	1	1	1	2
1593	2		4045	4		1	2	1	1	1	1	2	2	2	NA	NA	2		NA	NA	NA	NA	1	1	2
1594	2		4024	9		3	2	3	1	1	1	1	2	2	NA	NA	2		NA	NA	NA	2	3	1	2
1595	1		4031	4		2	9	2	1	1	1	1	2	2	NA	NA	2		NA	NA	NA	2	3	1	2
1596	2		4013	4		2	2	1	1	1	1	1	9	2	NA	NA	1		NA	NA	NA	1	2	1	2
1597	2		4046	3		2	1	1	5	2	NA	NA	NA		NA	NA	1		NA	NA	NA	1	1	2	2
1598	2		4014	4	2	2	2	1	1	1	1	1	2	2	NA	NA	1		NA	NA	NA	1	1	1	2
1599	2		4049	4	2	2	1	2	1	1	1	1	1	1	NA	NA	2		NA	NA	NA	NA	9	1	2
1600	2		4033	4	2	1	1	1	1	1	2	1	2	2	NA	NA	2		NA	NA	NA	NA	2	1	2
1601	2		4020	4	3	2	1	2	4	1	1	1	2	2	NA	NA	1		NA	NA	NA	1	2	1	2
1602	2		4028	5		2	1	1	4	1	2	1	2	2	NA	NA	1		NA	NA	NA	9	1	1	2
1603	1	1	4020	5	2	2	2	2	1	1	1	1	2	2	NA	NA	1		NA	NA	NA	1	1	1	2
1604	2		4027	4	2	1	2	1	4	1	1	1	2	2	NA	NA	1		NA	NA	NA	9	1	1	2
1605	2		4044	4		2	2	2	4	1	1	1	2	2	NA	NA	1		NA	NA	NA	1	2	1	2
1606	2		4048	5	1	2	1	2	1	1	1	1	2	2	NA	NA	1		NA	NA	NA	1	1	1	2
1607	2		4016	5	2	2	2	2	1	1	1	1	2	2	NA	NA	1		NA	NA	NA	1	1	1	2
1608	2		4040	4		1	2	1	1	1	1	1	2	2	NA	NA	2		NA	NA	NA	2	1	1	2
1609	2		4047	4		9	9	1	5	1	1	2	2	2	NA	NA	1		NA	NA	NA	1	1	2	2
1610	2		4021	5		2	2	1	1	1	1	1	2	2	NA	NA	1		NA	NA	NA	1	2	1	2
1611	2		4019	4		1	2		5	1	1	2	2	2	NA	NA	2		NA	NA	NA	9	1	2	2
1612	2		4036	4	4	1	2	1	5	2	NA	NA	NA		NA	NA	2		NA	NA	NA	9	1	2	2
1613	2		4031	4		9	2	1	5	1	1	2	2	2	NA	NA	1		NA	NA	NA	1	1	2	2
1614	2		4030	4		2	2	1	9	1	1	1	2	2	NA	NA	1		NA	NA	NA	1	1	2	2
1615	2		4047	4		1	2	2	1	1	1	1	1	2	NA	NA	2		NA	NA	NA	2	2	1	2
1616	2		4014	4		2	2		1	1	1	1	2	2	1	2	2		NA	NA	NA	2	2	1	2
1617	2		4023	5		2	1	4	1	1	1	1	2	2	NA	NA	2		NA	NA	NA	2	3	1	2
1618	2		4031	5	2	2	2	2	9	1	1	2	2	2	NA	NA	2		NA	NA	NA	9	1	1	2
1619	2		4044	4		1	9	1	4	1	1	1	2	2	NA	NA	2		NA	NA	NA	9	2	1	2
1620	2		4037	4	4	1	1	3	1	1	1	1	2	2	NA	NA	1		NA	NA	NA	1	1	1	2
1621	2		4022	4	4	2	2	1	4	1	1	1	1	2	NA	NA	2		NA	NA	NA	9	2	1	2
1622	2		4024	4	4	1	2	1	1	1	1	1	2	2	NA	NA	2		NA	NA	NA	2	2	1	2
1623	2		4015	5	2	2	2	1	1	1	1	1	2	2	NA	NA	1		NA	NA	NA	9	2	1	2
1624	2		4042	4		1	2		5	1	1	2	2	2	NA	NA	1		NA	NA	NA	1	1	2	2
1625	2		4033	4	2	1	2	1	1	1	1	1	2	2	NA	NA	2		NA	NA	NA	NA	1	1	2
1626	2		4027	2	2	2	1	2	1	1	1	1	2	2	NA	NA	1		NA	NA	NA	2	NA	1	2
1627	2		4041	4		1	2	1	1	9	NA	NA	NA		NA	NA	1		NA	NA	NA	1	1	1	2
1628	2		4034	4	2	1	2	1	1	2	NA	NA	NA		NA	NA	1		NA	NA	NA	1	1	1	2
1629	2		4023	2		2	2	1	4	1	1	2	2	2	NA	NA	1		NA	NA	NA	1	1	1	2
1630	2		4037	4	2	2	1	1	1	NA	NA	NA	NA		NA	NA	1	1	2	2	2	2	1	1	2
1631	2		4027	4	2	1	2	1	9	1	1	2	2	2	NA	NA	1		NA	NA	NA	1	1	1	2
1632	2		4013	4	2	2	2	1	1	1	1	1	2	2	NA	NA	1		NA	NA	NA	9	1	1	2
1633	2		4020	NA	2	2	1	1	5	1	1	2	2	2	NA	NA	1		NA	NA	NA	1	1	2	2
1634	2		4041	4		2	9	1	9	1	1	1	2	2	NA	NA	2		NA	NA	NA	2	1	1	2
1635	1		4018	4	3	2	2	1	4	1	1	2	2	2	NA	NA	2		NA	NA	NA	9	2	1	2
1636	2		4039	4	4	1	2	1	1	1	1	2	2	2	NA	NA	2		NA	NA	NA	9	1	1	2
1637	2		4015	4	3	2	2	2	1	1	1	2	2	2	NA	NA	1		NA	NA	NA	1	1	1	2
1638	2		4035	2	2	2	1	2	1	1	1	1	2	2	NA	NA	2		NA	NA	NA	2	2	1	2
1639	2		4013	5	2	2	2	1	1	1	1	1	2	2	NA	NA	1		NA	NA	NA	2	1	1	2
1640	2		4013	5	2	2	1	2	1	1	1	1	1	2	NA	NA	1		NA	NA	NA	1	2	1	2
1641	2		4031	3		1	2	1	1	1	1	1	2	2	NA	NA	1		NA	NA	NA	1	1	1	2
1642	2		4027	4	2	2	2		1	1	1	1	2	2	NA	NA	1		NA	NA	NA	1	9	9	2
1643	2		4027	4		1	2	1	9	2	NA	NA	NA		NA	NA	2		NA	NA	NA	9	1	1	2
1644	2		4027	4	3	2	2	1	5	1	1	1	2	2	NA	NA	1		NA	NA	NA	1	1	2	2
1645	2		4032	5	2		2	1	1	1	1	2	2	2	NA	NA	1		NA	NA	NA	1	1	1	2
1646	2		4037	5		2		2	1	1	1	1	2	2	NA	NA	2		NA	NA	NA	2	2	1	2
1647	2		4039	5	1	2	1	1	1	1	1	2	2	2	NA	NA	1		NA	NA	NA	1	1	1	2
1648	2		4034	5	3	2	1	4	1	1	1	1	2	2	NA	NA	2		NA	NA	NA	9	1	1	2
1649	2		4015	4	3	1	2	1	4	2	NA	NA	NA		NA	NA	2		NA	NA	NA	9	1	1	2
1650	2		4029	5	2	1	1	1	4	1	1	1	2	2	NA	NA	2		NA	NA	NA	9	1	1	2
1651	1		4013	4		1	2	1	9	1	1	2	2	2	NA	NA	1		NA	NA	NA	1	1	2	2
1652	2		4048	4	2	2	2	1	1	1	1	2	2	2	NA	NA	1		NA	NA	NA	1	1	2	2
1653	2		4025	4	4	1	2	1	5	1	1	1	2	2	NA	NA	2		NA	NA	NA	9	1	2	2
1654	2		4021	4	3	1	2	1	9	1	1	2	2	2	NA	NA	2		NA	NA	NA	NA	1	1	2
1655	2		4016	4		2	2	2	9	1	1	2	2	2	NA	NA	2		NA	NA	NA	9	1	1	2
1656	2		4024	5	3	2	1	1	1	1	1	1	1	2	NA	NA	1		NA	NA	NA	1	9	1	2
1657	2		4049	1	3	2	1	1	1	1	1	1	2	2	NA	NA	1		NA	NA	NA	2	1	1	2
1658	2		4031	5	1	2	2	2	1	1	1	2	2	2	NA	NA	1		NA	NA	NA	1	1	2	2
1659	2		4015	5	2	2	2	2	1	1	1	1	1	2	NA	NA	1		NA	NA	NA	1	2	1	2
1660	2		4018	4		2	1	4	1	1	1	1	1	2	NA	NA	1		NA	NA	NA	1	2	2	2
1661	2		4030	5	2	2	2	3	1	1	1	1	2	2	NA	NA	1		NA	NA	NA	2	2	1	2
1662	2		4048	4	3	2	2	1	1	1	1	1	2	2	NA	NA	2		NA	NA	NA	2	1	1	2
1663	2		4023	4	3	2	1	1	1	1	1	1	2	2	NA	NA	2		NA	NA	NA	9	2	1	2
1664	2		4013	4	2	2	2	1	1	1	1	1	2	2	NA	NA	2		NA	NA	NA	2	1	1	2
1665	2		4013	4	2	2	2	4	9	1	1	1	2	2	NA	NA	1		NA	NA	NA	1	1	2	2
1666	2		4022	5	3	2		3	1	1	1	1	1	2	NA	NA	2		NA	NA	NA	9	1	2	2
1667	2		4029	4	2	2	2	2	1	1	1	1	2	2	1	2	1		NA	NA	NA	1	3	1	2
1668	2		4039	4		2	2	2	1	1	1	1	2	2	NA	NA	2		NA	NA	NA	NA	3	1	2
1669	1	3	4031	2	2	1	1	1	1	1	1	1	2	2	NA	NA	2		NA	NA	NA	NA	2	1	2
1670	1	3	4044	4		1	2	1	1	1	1	2	2	2	NA	NA	2		NA	NA	NA	9	1	1	2
1671	2		4046	2	2		2	1	4	1	1	1	2	2	NA	NA	2		NA	NA	NA	2	2	1	2
1672	2		4028	2	2	2		1	9	NA	NA	NA	NA		NA	NA	NA		NA	NA	NA	NA	1	1	2
1673	1		4036	4	2	1		1	1	1	1	1	2	2	NA	NA	9		NA	NA	NA	9	2	1	2
1674	1	1	4016	3	2			1	1	1	1	1	2	2	NA	NA	NA		NA	NA	NA	NA	NA	1	2
1675	2		4024	4	2	1	2	1	1	1	1	1	2	2	NA	NA	2		NA	NA	NA	9	2	1	2
1676	2		4024	5		2	1	1	1	1	1	1	2	2	NA	NA	1		NA	NA	NA	2	2	1	2
1677	2		4041	4	3	1	2	1	1	1	1	1	2	2	NA	NA	1		NA	NA	NA	1	2	1	2
1678	2		4027	4		2	1	4	1	1	1	1	2	2	NA	NA	2		NA	NA	NA	2	1	1	2
1679	2		4035	4		2	1	1	1	1	1	2	2	2	NA	NA	1		NA	NA	NA	1	2	1	2
1680	1	2	4027	4	3	2	1	2	4	1	1	1	2	2	NA	NA	2		NA	NA	NA	2	2	1	2
1681	2		4023	4		2	2	1	1	1	1	1	2	2	NA	NA	1		NA	NA	NA	1	2	1	2
1682	2		4030	4	2	2	2	1	1	1	1	1	2	2	NA	NA	1		NA	NA	NA	1	2	1	2
1683	2		4028	4	2	2	2	3	1	1	1	1	2	2	NA	NA	2		NA	NA	NA	2	2	1	2
1684	2		4039	4		1	9		1	1	2	1	2	2	NA	NA	1		NA	NA	NA	1	3	1	2
1685	2		4037	4		2	1	1	1	1	1	1	1	2	NA	NA	1		NA	NA	NA	1	2	1	2
1686	2		4030	4		1	2	1	1	1	1	2	2	2	NA	NA	1		NA	NA	NA	NA	1	1	2
1687	2		4015	4	2	2	2	1	1	1	1	1	2	2	NA	NA	2		NA	NA	NA	9	2	1	2
1688	2		4040	4	2	2	1	2	1	1	1	1	2	2	NA	NA	1		NA	NA	NA	1	1	1	2
1689	2		4040	4	1	2	2	1	1	1	1	1	2	2	NA	NA	1		NA	NA	NA	1	2	1	2
1690	2		4023	4	2	2	2	2	1	1	1	1	2	2	NA	NA	1		NA	NA	NA	1	1	1	2
1691	2		4035	4	2	2	1	2	1	1	1	1	2	2	NA	NA	1		NA	NA	NA	1	2	1	2
1692	2		4019	4		2	1	1	4	1	1	1	2	2	NA	NA	2		NA	NA	NA	NA	2	1	2
1693	2		4018	5	2	2	2	3	1	1	1	1	2	2	NA	NA	2		NA	NA	NA	NA	2	1	2
1694	2		4028	4	2	2	1	1	1	1	1	1	2	2	NA	NA	2		NA	NA	NA	2	1	1	2
1695	1		4036	4	2	2	1	1	4	1	1	1	2	2	NA	NA	2		NA	NA	NA	2	2	1	2
1696	2		4017	5		2	1	2	1	1	1	2	2	2	NA	NA	2		NA	NA	NA	NA	2	1	2
1697	2		4033	5	4	2	2	4	1	1	1	1	2	2	1	2	2		NA	NA	NA	NA	2	1	2
1698	2		4027	5		2	2	2	1	1	1	1	2	2	NA	NA	2		NA	NA	NA	2	9	1	2
1699	2		4044	4		1	1	1	1	1	1	1	2	2	NA	NA	1		NA	NA	NA	1	1	1	2
1700	2		4043	4		1	1	1	1	1	1	2	2	2	NA	NA	1		NA	NA	NA	1	3	1	2
1701	2		4022	4	2	2	2	1	1	1	1	2	2	2	NA	NA	1		NA	NA	NA	1	1	2	2
1702	2		4029	4		1	2	1	5	1	1	2	2	2	NA	NA	2		NA	NA	NA	9	1	2	2
1703	2		4049	1	2	1	2	1	1	1	1	1	2	2	NA	NA	1		NA	NA	NA	2	2	1	2
1704	2		4018	5	3	2	1	1	1	1	1	1	2	2	NA	NA	1		NA	NA	NA	1	1	1	2
1705	2		4049	4	3	2	2	2	1	2	NA	NA	NA		NA	NA	2		NA	NA	NA	NA	1	1	2
1706	2		4019	5	2	2	2	1	1	1	1	1	2	2	NA	NA	1		NA	NA	NA	1	3	1	2
1707	2		4013	4	2	2	2	1	1	1	1	1	2	2	NA	NA	1		NA	NA	NA	1	2	1	2
1708	2		4035	4		2		1	4	1	1	1	2	2	NA	NA	1		NA	NA	NA	9	2	1	2
1709	2		4015	4		2	2	2	1	1	1	1	2	2	NA	NA	9		NA	NA	NA	9	1	1	2
1710	2		4035	4		2	2	2	4	1	1	1	2	2	NA	NA	1		NA	NA	NA	2	2	1	2
1711	2		4014	4		1	2	2	1	1	1	1	2	2	NA	NA	1		NA	NA	NA	1	1	1	2
1712	2		4046	2	2	2	1	1	1	1	1	2	2	2	NA	NA	2		NA	NA	NA	NA	1	1	2
1713	2		4013	4	2	2	9	2	1	1	1	2	2	2	NA	NA	1		NA	NA	NA	1	2	1	2
1714	2		4039	1	2	1	1	1	9	1	1	1	2	2	NA	NA	1		NA	NA	NA	2	1	1	2
1715	2		4016	4	2	1	2	1	9	2	NA	NA	NA		NA	NA	1		NA	NA	NA	1	1	2	2
1716	2		4041	4	2	2	1	3	1	1	1	1	1	1	NA	NA	1		NA	NA	NA	9	3	1	2
1717	2		4041	1	2	1	2	1	1	1	1	1	1	2	NA	NA	2		NA	NA	NA	9	2	1	2
1718	2		4015	4	3	2	2	2	1	1	1	1	2	2	NA	NA	1		NA	NA	NA	1	2	1	2
1719	2		4013	4	2	1	2	1	9	1	1	1	2	2	NA	NA	1		NA	NA	NA	1	1	1	2
1720	2		4044	4		2	2	4	1	1	1	1	1	2	NA	NA	1		NA	NA	NA	2	2	1	2
1721	2		4016	4	3	2	1	1	1	1	1	1	2	2	NA	NA	1		NA	NA	NA	1	1	1	2
1722	2		4013	4	2	2	2	2	4	1	1	1	2	2	NA	NA	2		NA	NA	NA	2	2	1	2
1723	2		4017	4	2	2	2	1	4	1	1	1	2	2	1	2	1		NA	NA	NA	9	2	1	2
1724	2		4021	4		2	2		1	1	1	1	2	2	NA	NA	2		NA	NA	NA	NA	1	1	2
1725	2		4044	4		1		2	1	1	1	1	2	2	NA	NA	1		NA	NA	NA	1	1	1	2
1726	2		4026	4		1	2	1	4	1	1	2	2	2	NA	NA	2		NA	NA	NA	9	2	1	2
1727	2		4027	5		1	1	1	1	1	1	1	2	2	NA	NA	1		NA	NA	NA	1	2	1	2
1728	2		4046	5		2	2	2	1	1	2	1	2	2	NA	NA	1		NA	NA	NA	1	2	1	2
1729	2		4013	4	2	2	2	3	5	1	1	2	2	2	NA	NA	2		NA	NA	NA	9	1	2	2
1730	2		4047	4	3	2	2	3	4	1	1	1	2	2	NA	NA	2		NA	NA	NA	2	2	1	2
1731	2		4015	5		3	1	1	1	1	1	1	2	2	NA	NA	2		NA	NA	NA	9	1	9	2
1732	2		4045	4		2	1	1	1	1	1	1	2	2	NA	NA	1		NA	NA	NA	1	1	1	2
1733	2		4039	4		1	1	1	5	1	1	1	2	2	NA	NA	1		NA	NA	NA	1	1	2	2
1734	2		4020	4	2	2	1	1	1	1	1	1	2	2	NA	NA	1		NA	NA	NA	1	1	1	2
1735	2		4044	4		2	1	1	9	1	1	1	2	2	1	2	2		NA	NA	NA	NA	2	1	2
1736	2		4044	4	1	2	1	2	1	1	1	2	2	2	NA	NA	1		NA	NA	NA	1	NA	1	2
1737	1	2	4023	4	4	2	1	2	1	1	1	1	2	2	NA	NA	2		NA	NA	NA	2	2	1	2
1738	2		4023	5		2	1	1	1	1	1	1	1	1	NA	NA	2		NA	NA	NA	2	2	1	2
1739	2		4032	5		2	2	3	9	1	2	1	1	2	NA	NA	1		NA	NA	NA	9	3	2	2
1740	1		4037	5	1	2	1	2	1	1	1	1	2	2	NA	NA	2		NA	NA	NA	NA	2	1	2
1741	2		4028	4	2	2	2	1	9	2	NA	NA	NA		NA	NA	2		NA	NA	NA	2	2	1	2
1742	2		4022	4		2			1	2	NA	NA	NA		NA	NA	1		NA	NA	NA	1	1	1	2
1743	2		4021	4		1	2	1	1	1	1	2	2	2	NA	NA	1		NA	NA	NA	1	2	1	2
1744	2		4049	5	2	2	2	3	1	1	1	2	2	2	NA	NA	1		NA	NA	NA	1	1	2	2
1745	2		4015	4	3	2	2	1	1	1	1	1	2	2	NA	NA	1		NA	NA	NA	1	1	1	2
1746	2		4030	4	3	2	9	1	9	1	1	1	2	2	NA	NA	NA		NA	NA	NA	NA	2	1	2
1747	2		4023	5		2	2	4	1	1	1	2	2	2	NA	NA	1		NA	NA	NA	1	2	1	2
1748	1		4025	4		2	2	1	1	1	1	2	2	2	NA	NA	2		NA	NA	NA	9	1	1	2
1749	2		4017	4	4	1	2	1	1	1	1	2	2	2	NA	NA	1		NA	NA	NA	9	1	1	2
1750	2		4030	4	3	2	1	2	9	1	1	1	1	2	NA	NA	2		NA	NA	NA	9	2	1	2
1751	2		4031	5	2	2	1	2	1	1	1	1	1	2	NA	NA	1		NA	NA	NA	1	1	1	2
1752	2		4029	4			2	1	1	1	1	9	1	2	NA	NA	1		NA	NA	NA	1	2	1	2
1753	2		4016	4	2	2	2	2	1	1	1	1	2	2	NA	NA	2		NA	NA	NA	9	1	1	2
1754	2		4023	5		2	1	2	1	1	1	1	2	2	NA	NA	2		NA	NA	NA	9	2	1	2
1755	2		4033	4		2	9	2	1	1	1	1	2	2	NA	NA	9		NA	NA	NA	9	2	9	2
1756	2		4039	4		1	9	1	1	1	1	1	2	2	NA	NA	2		NA	NA	NA	9	NA	1	2
1757	2		4049	1	2	2	1	1	1	1	1	2	2	2	NA	NA	1		NA	NA	NA	1	2	9	2
1758	2		4014	3	2	2	2	2	1	1	1	1	1	2	NA	NA	1		NA	NA	NA	1	1	1	2
1759	2		4030	4	3	2	2	2	9	1	1	1	2	2	1	2	1		NA	NA	NA	1	1	1	2
1760	2		4031	4	3	2	1	1	9	1	1	1	1	2	NA	NA	1		NA	NA	NA	1	3	1	2
1761	2		4013	1	3	1	2	1	1	1	1	1	1	2	NA	NA	2		NA	NA	NA	9	2	1	2
1762	2		4032	5		2	1	2	1	1	1	1	2	2	NA	NA	2		NA	NA	NA	9	1	1	2
1763	2		4048	4	1	1	1	1	1	1	1	1	2	2	NA	NA	1		NA	NA	NA	NA	3	1	2
1764	2		4023	3	2	2	1	2	1	1	1	1	2	2	NA	NA	1		NA	NA	NA	1	2	1	2
1765	2		4031	9	3	2	1	2	1	1	1	1	2	2	NA	NA	1		NA	NA	NA	1	1	1	2
1766	2		4025	4		9	2	1	1	1	1	1	1	2	1	2	1		NA	NA	NA	1	2	1	2
1767	2		4048	4		1	2	1	1	1	1	1	2	2	NA	NA	1		NA	NA	NA	1	1	2	2
1768	2		4022	4		2	9	1	1	1	1	1	2	2	NA	NA	2		NA	NA	NA	2	2	1	2
1769	2		4035	1	5	1	2	1	1	1	1	2	2	2	NA	NA	2		NA	NA	NA	NA	1	1	2
1770	2		4045	5	2		1	3	1	1	1	2	2	2	NA	NA	2		NA	NA	NA	9	1	1	2
1771	2		4035	4		1	2	1	9	1	1	2	2	2	NA	NA	1		NA	NA	NA	1	1	2	2
1772	2		4013	5		2	2	2	9	1	1	2	2	2	NA	NA	1		NA	NA	NA	1	1	2	2
1773	2		4016	4	3	2	2	4	5	1	1	2	2	2	NA	NA	2		NA	NA	NA	9	1	2	2
1774	2		4049	4			2	2	1	1	1	1	2	2	NA	NA	2		NA	NA	NA	9	NA	1	2
1775	2		4027	5	2	2	1	1	1	1	1	2	2	2	NA	NA	2		NA	NA	NA	9	2	1	2
1776	2		4032	4		2	2	1	4	2	NA	NA	NA		NA	NA	1		NA	NA	NA	1	2	1	2
1777	2		4018	4	4	2	1	1	1	1	1	1	2	2	1	2	1		NA	NA	NA	2	2	1	2
1778	2		4023	4		2	2	2	1	1	1	1	2	2	NA	NA	2		NA	NA	NA	2	2	1	2
1779	2		4015	5	1	2	2	3	9	1	1	2	2	2	NA	NA	2		NA	NA	NA	9	1	2	2
1780	2		4037	4	2	2	1	2	1	1	1	1	2	2	NA	NA	1		NA	NA	NA	1	1	1	2
1781	2		4027	4	2	1	2	2	1	2	NA	NA	NA		NA	NA	1		NA	NA	NA	1	1	1	2
1782	2		4030	4		2	1	2	4	1	1	1	2	2	NA	NA	2		NA	NA	NA	2	2	1	2
1783	2		4018	4	3	2	2	2	1	1	1	1	2	2	NA	NA	2		NA	NA	NA	2	2	1	2
1784	1	2	4021	4	3	1	2	1	1	1	1	1	2	2	NA	NA	2		NA	NA	NA	2	2	1	2
1785	2		4027	4		1	2	1	1	1	1	1	2	2	NA	NA	1		NA	NA	NA	1	2	1	2
1786	2		4018	5		2	2	1	1	1	1	1	2	2	NA	NA	2		NA	NA	NA	NA	2	1	2
1787	2		4016	4	2	2	2	2	1	2	NA	NA	NA		NA	NA	1		NA	NA	NA	2	1	1	2
1788	2		4030	4		2	2	1	1	1	1	1	2	2	NA	NA	2		NA	NA	NA	NA	9	1	2
1789	1	3	4024	4	4	2	2	1	4	1	1	1	2	2	NA	NA	2		NA	NA	NA	9	2	1	2
1790	2		4022	4		2	2		4	2	NA	NA	NA		NA	NA	2		NA	NA	NA	NA	NA	1	2
1791	2		4037	4			2	1	1	NA	NA	NA	NA		NA	NA	2		NA	NA	NA	NA	1	1	2
1792	2		4024	2	3	1		2	1	1	1	2	2	2	NA	NA	2		NA	NA	NA	NA	2	1	2
1793	2		4014	4		2	2	1	4	1	1	2	2	2	NA	NA	2		NA	NA	NA	9	2	1	2
1794	1		4014	4		1	2	1	1	1	1	1	2	2	NA	NA	1		NA	NA	NA	1	2	1	2
1795	2		4014	1		2	2	1	1	1	1	1	2	2	NA	NA	1		NA	NA	NA	9	2	1	2
1796	2		4049	5	1	2	2	3	1	1	1	1	2	2	NA	NA	1		NA	NA	NA	1	2	1	2
1797	2		4042	4	3	1	2	1	1	1	1	2	2	2	NA	NA	2		NA	NA	NA	9	1	1	2
1798	2		4036	4	2	2	2	1	4	1	1	2	2	2	NA	NA	1		NA	NA	NA	1	1	1	2
1799	2		4025	5	1	2	1		1	1	1	1	2	1	NA	NA	2		NA	NA	NA	9	1	1	2
1800	2		4033	4	3	1	2	1	1	1	1	1	2	2	NA	NA	2		NA	NA	NA	2	2	1	2
1801	2		4022	4	3	2	2	1	1	1	1	1	2	2	NA	NA	1		NA	NA	NA	1	2	1	2
1802	2		4027	5		2	2	2	1	9	NA	NA	NA		NA	NA	2		NA	NA	NA	9	1	1	2
1803	2		4027	5		2	1	1	1	1	1	1	2	2	NA	NA	2		NA	NA	NA	9	2	1	2
1804	2		4045	4		1	2	1	1	1	1	1	2	2	NA	NA	1		NA	NA	NA	1	1	2	2
1805	2		4038	4	4	1	1	1	1	1	1	1	2	2	NA	NA	1		NA	NA	NA	1	1	1	2
1806	2		4023	4	2	2	2	1	1	2	NA	NA	NA		NA	NA	2		NA	NA	NA	9	1	1	2
1807	2		4024	1	3	1	2	1	4	1	1	1	2	2	NA	NA	2		NA	NA	NA	2	2	1	2
1808	2		4046	5	2	2	1	1	1	1	1	1	2	2	NA	NA	2		NA	NA	NA	9	1	1	2
1809	2		4039	4		1	2	1	1	1	1	2	2	2	NA	NA	1		NA	NA	NA	1	1	1	2
1810	2		4025	5	1	2	2	3	1	1	1	1	2	2	NA	NA	1		NA	NA	NA	1	1	2	2
1811	2		4015	1	3		2	1	5	1	1	2	2	2	NA	NA	2		NA	NA	NA	9	1	2	2
1812	1		4047	4	3	1	2	1	1	1	1	1	2	2	NA	NA	1		NA	NA	NA	1	2	1	2
1813	2		4047	4	3	1	1	1	1	1	1	1	2	2	NA	NA	1		NA	NA	NA	1	2	1	2
1814	2		4029	4	3	2	2	1	4	1	1	1	1	2	NA	NA	1		NA	NA	NA	1	2	1	2
1815	2		4038	4	3	2	1	1	4	1	1	1	2	2	NA	NA	1		NA	NA	NA	1	2	1	2
1816	2		4016	4	4	2	2	1	1	1	1	2	2	2	NA	NA	2		NA	NA	NA	9	2	1	2
1817	2		4045	5	1	2	2	1	1	1	1	1	1	2	NA	NA	1	1	NA	NA	NA	2	3	1	2
1818	2		4014	4	2	2	2	1	1	1	1	1	1	2	NA	NA	1	1	NA	NA	NA	9	3	1	2
1819	2		4021	4	2	2	2	2	4	1	1	1	2	2	NA	NA	2		NA	NA	NA	9	NA	1	2
1820	2		4021	4		2	2	1	1	NA	NA	NA	NA		NA	NA	NA		NA	NA	NA	NA	1	1	2
1821	2		4030	4		2	1	2	4	1	1	1	2	2	NA	NA	2		NA	NA	NA	9	9	1	2
1822	2		4013	5	1	2	2	1	5	2	NA	NA	NA		NA	NA	1		NA	NA	NA	1	1	2	2
1823	2		4016	5	2	2	2	1	1	1	1	1	2	2	NA	NA	1		NA	NA	NA	1	1	2	2
1824	1	3	4036	5	1		1	2	1	1	1	1	2	2	NA	NA	1		NA	NA	NA	1	1	1	2
1825	2		4041	4	2	2	1	2	1	1	1	1	2	2	NA	NA	1		NA	NA	NA	1	2	1	2
1826	2		4026	4		1			1	2	NA	NA	NA		NA	NA	2		NA	NA	NA	9	1	1	2
1827	1	2	4018	4	2	2	2	1	1	1	1	1	2	2	NA	NA	1		NA	NA	NA	2	2	1	2
1828	1	2	4021	5		2	2	3	1	1	1	1	1	2	NA	NA	2		NA	NA	NA	9	2	2	2
1829	2		4040	4	4	3	1	1	1	1	1	1	2	2	NA	NA	2		NA	NA	NA	NA	2	1	2
1830	2		4029	4	3	1	2	1	1	1	1	1	2	2	NA	NA	1		NA	NA	NA	1	2	1	2
1831	2		4035	4	2	1	1	1	4	1	1	1	1	2	NA	NA	1	1	NA	NA	NA	1	2	1	2
1832	2		4026	4		1	2	1	9	2	NA	NA	NA		NA	NA	NA		NA	NA	NA	NA	2	1	2
1833	1	2	4022	5	2	2	1	1	1	1	1	1	2	2	NA	NA	1		NA	NA	NA	1	1	1	2
1834	2		4038	5		2	1	2	1	1	1	1	2	2	NA	NA	2		NA	NA	NA	9	2	1	2
1835	2		4024	5	4	2	1	2	1	1	1	1	1	2	NA	NA	2		NA	NA	NA	2	3	1	2
1836	2		4016	4	2	2	2	4	1	1	1	1	2	2	NA	NA	2		NA	NA	NA	9	1	1	2
1837	1		4022	4		1		2	1	1	1	1	1	1	NA	NA	2		NA	NA	NA	NA	NA	2	2
1838	2		4021	5	1	2	2	2	1	2	NA	NA	NA		NA	NA	2		NA	NA	NA	2	1	1	2
1839	2		4031	4	2	2	2	2	1	2	NA	NA	NA		NA	NA	1		NA	NA	NA	1	1	1	2
1840	2		4042	4	1	2	2	1	4	1	1	1	2	2	NA	NA	2		NA	NA	NA	2	1	1	2
1841	2		4041	2		1	2	1	4	1	1	1	2	2	NA	NA	1		NA	NA	NA	1	1	1	2
1842	2		4022	1	3	1	2	1	1	1	1	2	2	2	NA	NA	2		NA	NA	NA	NA	1	1	2
1843	2		4019	4	2	2	1	1	1	1	1	1	2	2	NA	NA	2		NA	NA	NA	NA	2	1	2
1844	2		4024	4	4	1	2		1	2	NA	NA	NA		NA	NA	2		NA	NA	NA	9	9	9	2
1845	2		4015	5	2	2	2	2	1	1	1	1	1	2	NA	NA	2		NA	NA	NA	NA	1	1	2
1846	2		4035	4	2	2	1	1	1	1	1	2	2	2	NA	NA	1		NA	NA	NA	2	1	1	2
1847	2		4032	4	4	2	1	1	1	1	1	1	1	2	NA	NA	1		NA	NA	NA	2	2	1	2
1848	2		4023	4	2	1	1	1	1	1	1	2	2	2	NA	NA	2		NA	NA	NA	9	1	2	2
1849	2		4028	4	4	2	2	1	1	1	1	1	2	2	NA	NA	1		NA	NA	NA	1	1	1	2
1850	2		4048	2		2		2	1	1	1	1	2	2	NA	NA	2		NA	NA	NA	NA	3	1	2
1851	2		4030	4	3	2	9	1	1	1	1	1	2	2	NA	NA	1		NA	NA	NA	1	1	1	2
1852	2		4033	1	2	1	1	1	1	1	1	1	2	2	NA	NA	1		NA	NA	NA	1	3	1	2
1853	2		4026	2	4	1	2	2	1	1	1	1	2	2	NA	NA	1		NA	NA	NA	1	1	1	2
1854	2		4016	4	2	2	9	2	1	1	1	1	2	2	NA	NA	2		NA	NA	NA	9	1	1	2
1855	2		4030	NA		1	2	3	5	1	1	1	2	2	NA	NA	2		NA	NA	NA	9	1	2	2
1856	2		4018	5	2	2	2	2	1	1	1	2	2	2	NA	NA	2		NA	NA	NA	NA	1	2	2
1857	2		4029	4	4	1	2	1	4	1	1	1	2	2	NA	NA	2		NA	NA	NA	9	2	1	2
1858	2		4043	4	4	2	1	3	1	1	1	1	1	2	NA	NA	1		NA	NA	NA	1	1	1	2
1859	1	1	4025	5	2	2	1	2	1	1	1	2	2	2	NA	NA	2		NA	NA	NA	9	1	2	2
1860	2		4013	5	1	2	2	4	4	1	1	2	2	1	NA	NA	1	1	NA	NA	NA	9	2	1	2
1861	2		4045	4	2	2	2	3	1	1	1	1	2	2	NA	NA	1		NA	NA	NA	2	2	1	2
1862	2		4045	5		2	1	3	1	1	1	1	2	2	NA	NA	1		NA	NA	NA	1	2	1	2
1863	2		4020	4	2	2	2	1	1	1	1	2	2	2	NA	NA	1		NA	NA	NA	1	1	1	2
1864	2		4023	4	2	2	1	2	4	1	1	1	2	2	NA	NA	1		NA	NA	NA	1	2	1	2
1865	2		4043	4	4	2	2	1	1	2	NA	NA	NA		NA	NA	1		NA	NA	NA	1	1	1	2
1866	2		4026	5	2	2	2	2	1	1	1	1	2	2	2	2	1		NA	NA	NA	1	2	1	2
1867	2		4041	5	1	2	1	1	1	1	1	1	2	2	NA	NA	1		NA	NA	NA	1	2	1	2
1868	2		4039	5	2	2	1	2	9	1	1	1	2	2	NA	NA	1		NA	NA	NA	1	1	2	2
1869	2		4014	4	2	2	2	1	1	1	1	1	2	2	NA	NA	1		NA	NA	NA	1	2	1	2
1870	2		4041	5	2	2	1	1	1	1	1	1	2	2	NA	NA	2		NA	NA	NA	NA	2	1	2
1871	2		4019	5	3	2		1	1	1	1	2	2	2	NA	NA	2		NA	NA	NA	9	1	1	2
1872	2		4024	4	2	2	1	1	1	1	1	1	2	2	NA	NA	2		NA	NA	NA	9	2	1	2
1873	1		4034	5	1	2	2	1	1	1	1	1	1	2	NA	NA	1		NA	NA	NA	1	1	1	2
1874	2		4013	1	3	2	2	1	1	1	1	1	2	2	NA	NA	1		NA	NA	NA	1	2	1	2
1875	2		4013	4	2	1	2	1	5	1	2	1	2	2	NA	NA	2		NA	NA	NA	NA	1	2	2
1876	2		4037	4	2	1	1	2	4	1	1	1	2	2	NA	NA	2		NA	NA	NA	9	2	1	2
1877	2		4020	4	2	1	2	2	4	1	1	1	2	2	NA	NA	1		NA	NA	NA	1	2	1	2
1878	1		4029	4		1	2	1	5	1	1	1	2	2	NA	NA	2		NA	NA	NA	9	1	2	2
1879	2		4038	4		2	1		4	2	NA	NA	NA		NA	NA	2		NA	NA	NA	NA	2	1	2
1880	2		4013	4		2	2	1	1	1	1	1	2	2	NA	NA	NA		NA	NA	NA	NA	1	1	2
1881	2		4031	4		2	1		1	1	1	1	2	2	NA	NA	1		NA	NA	NA	1	1	1	2
1882	2		4013	4	2	1	2	1	1	1	1	1	2	2	NA	NA	1		NA	NA	NA	1	2	1	2
1883	2		4048	4	4	2	2	1	9	1	1	1	2	2	NA	NA	2		NA	NA	NA	2	2	1	2
1884	2		4020	4	4	2	2	2	1	1	1	1	2	2	NA	NA	1		NA	NA	NA	2	1	1	2
1885	2		4045	4		2	1	1	1	1	1	1	2	2	1	2	2		NA	NA	NA	9	2	1	2
1886	2		4029	5		1	1	1	1	1	1	1	2	2	NA	NA	1		NA	NA	NA	1	2	1	2
1887	2		4041	4		1	1		1	2	NA	NA	NA		NA	NA	2		NA	NA	NA	2	1	1	2
1888	2		4044	4	2	1	1	1	9	1	1	2	2	2	NA	NA	2		NA	NA	NA	2	2	1	2
1889	2		4046	4	2	1	2	2	4	1	1	1	2	2	NA	NA	2		NA	NA	NA	9	2	1	2
1890	2		4015	5	3	2	2	1	4	1	1	1	2	2	NA	NA	1		NA	NA	NA	1	1	1	2
1891	2		4029	4	2	2	1	4	1	1	1	2	2	2	NA	NA	2		NA	NA	NA	9	1	1	2
1892	2		4033	5		2		4	9	2	NA	NA	NA		NA	NA	1		NA	NA	NA	2	2	9	2
1893	2		4042	4	2	1	1		1	1	1	1	2	2	NA	NA	2		NA	NA	NA	2	2	1	2
1894	2		4013	4		2	1	2	4	1	1	1	2	2	NA	NA	1		NA	NA	NA	2	2	1	2
1895	2		4043	4	2	2	2	1	1	1	1	1	2	2	1	2	1		NA	NA	NA	9	2	1	2
1896	2		4031	4	2	1	2	1	9	1	1	2	2	2	NA	NA	9		NA	NA	NA	9	1	1	2
1897	2		4031	4	3	1	1	2	1	1	1	1	2	2	NA	NA	1		NA	NA	NA	1	1	1	2
1898	1		4021	5		2	2	1	1	1	1	2	2	2	NA	NA	1		NA	NA	NA	1	1	1	2
1899	2		4039	4	4	1	2	1	1	1	1	1	9	2	NA	NA	1		NA	NA	NA	NA	1	1	2
1900	2		4019	4	2	1	2	1	1	1	1	1	2	2	NA	NA	2		NA	NA	NA	2	2	1	2
1901	2		4013	4		2	2	1	4	2	NA	NA	NA		NA	NA	1		NA	NA	NA	1	1	1	2
1902	2		4014	4	2	2	2	2	4	1	1	2	2	2	NA	NA	1		NA	NA	NA	1	1	1	2
1903	2		4028	5		2	2	1	1	1	1	2	2	2	NA	NA	1		NA	NA	NA	1	2	1	2
1904	2		4029	5		2	2	2	4	1	1	2	2	2	NA	NA	2		NA	NA	NA	9	1	1	2
1905	2		4035	4		2	1	2	1	1	1	1	2	2	NA	NA	2		NA	NA	NA	9	1	1	2
1906	1	1	4023	4	2	2	2	3	4	1	1	1	2	2	NA	NA	1		NA	NA	NA	1	2	1	2
1907	2		4046	5	2	1	1	2	1	1	1	1	2	2	NA	NA	2		NA	NA	NA	9	1	1	2
1908	2		4044	4		1	2	1	9	1	1	2	2	2	NA	NA	1		NA	NA	NA	1	1	1	2
1909	2		4029	4	4	1	2	2	1	1	1	1	2	2	NA	NA	2		NA	NA	NA	2	2	1	2
1910	2		4016	4	2	1	2	1	1	1	1	2	2	2	NA	NA	1		NA	NA	NA	1	1	1	2
1911	2		4047	4	1	2	2	3	1	1	1	1	2	2	NA	NA	1		NA	NA	NA	1	1	2	2
1912	2		4030	4	2	2	2	1	1	1	1	1	2	2	2	2	2		NA	NA	NA	2	3	1	2
1913	2		4025	4	4	2	9	1	9	1	1	1	2	2	NA	NA	2		NA	NA	NA	NA	1	2	2
1914	1	2	4022	4	2	2	2	2	1	1	1	1	2	2	NA	NA	2		NA	NA	NA	9	1	1	2
1915	2		4020	4	2	2	2	1	9	1	1	1	2	2	1	2	1		NA	NA	NA	1	3	1	2
1916	2		4027	4	1	1	1	2	1	1	1	1	2	2	NA	NA	2		NA	NA	NA	2	2	1	2
1917	2		4042	4		1	2	2	1	1	1	1	1	2	NA	NA	1		NA	NA	NA	1	2	1	2
1918	2		4026	5	4	2	1	2	1	1	1	2	2	2	NA	NA	1		NA	NA	NA	1	1	1	2
1919	2		4013	5	2	2	2	2	1	1	1	1	2	2	NA	NA	2		NA	NA	NA	2	1	1	2
1920	2		4034	4	2	1	2	2	4	1	1	1	2	2	NA	NA	2		NA	NA	NA	2	2	1	2
1921	2		4026	4	4		2	1	4	1	1	1	2	2	NA	NA	1		NA	NA	NA	1	2	1	2
1922	2		4018	4	2	2	2		1	1	1	1	2	2	NA	NA	1		NA	NA	NA	1	1	1	2
1923	2		4039	4	3	1	9	1	4	1	1	2	2	2	NA	NA	9		NA	NA	NA	9	1	1	2
1924	2		4029	5		2	1	1	1	1	1	1	2	2	NA	NA	2		NA	NA	NA	9	1	1	2
1925	2		4033	4	2	2	2	1	1	1	1	1	2	2	NA	NA	2		NA	NA	NA	9	1	1	2
1926	2		4015	4	2	2	1	1	1	2	NA	NA	NA		NA	NA	2		NA	NA	NA	9	1	2	2
1927	2		4037	4	2	2	2	1	1	1	1	1	1	2	NA	NA	1		NA	NA	NA	1	2	1	2
1928	2		4014	4		2	2	3	1	1	1	1	2	2	NA	NA	1		NA	NA	NA	1	1	1	2
1929	2		4027	4			2	1	9	1	1	2	2	2	NA	NA	2		NA	NA	NA	9	1	2	2
1930	2		4022	4	2	2	1	1	1	1	2	1	2	2	NA	NA	1		NA	NA	NA	1	1	1	2
1931	2		4040	4	4	1	1	1	1	1	1	2	1	2	NA	NA	2		NA	NA	NA	9	1	1	2
1932	2		4033	4	2			4	1	1	1	1	2	2	1	9	2		NA	NA	NA	9	9	9	2
1933	2		4038	4	2	1	2	3	5	2	NA	NA	NA		NA	NA	1		NA	NA	NA	9	1	2	2
1934	2		4013	4	2	2	2	1	4	1	1	1	2	2	NA	NA	1		NA	NA	NA	1	2	1	2
1935	2		4024	4	2	2	2	2	1	1	1	2	2	2	NA	NA	1		NA	NA	NA	1	2	1	2
1936	2		4015	4		2	2	3	1	1	1	1	2	2	NA	NA	2		NA	NA	NA	2	2	1	2
1937	2		4049	2	1	2	2	1	1	1	1	1	2	2	NA	NA	2		NA	NA	NA	2	3	1	2
1938	2		4016	4	2	2	2	2	4	1	1	1	2	2	NA	NA	1		NA	NA	NA	1	2	1	2
1939	2		4018	4	2	2	2	3	1	1	1	1	2	2	NA	NA	1	1	NA	NA	NA	9	1	1	2
1940	2		4014	4	2	2	2	2	1	1	1	1	2	2	NA	NA	2		NA	NA	NA	2	1	1	2
1941	2		4022	4	3	1	2	1	1	1	1	2	2	2	NA	NA	2		NA	NA	NA	2	1	2	2
1942	2		4022	4	2	1	2	1	1	1	1	2	2	2	NA	NA	1		NA	NA	NA	1	2	1	2
1943	2		4022	4	3	2	2	2	1	1	1	2	2	2	NA	NA	2		NA	NA	NA	9	2	1	2
1944	2		4041	5		2	2	1	1	1	1	1	2	2	NA	NA	2		NA	NA	NA	9	1	1	2
1945	2		4049	4		1	1	2	1	1	1	1	2	2	NA	NA	2		NA	NA	NA	2	1	1	2
1946	2		4040	4	2	2	1	2	1	1	1	1	2	2	NA	NA	1		NA	NA	NA	1	2	1	2
1947	2		4043	5		2	2	1	4	1	1	1	2	2	NA	NA	1		NA	NA	NA	1	1	2	2
1948	2		4041	4	2	1	9	4	1	1	1	1	1	2	NA	NA	1	1	2	2	2	1	3	1	2
1949	2		4018	4	4	1	2	1	1	1	1	1	2	2	NA	NA	1		NA	NA	NA	1	2	1	2
1950	2		4038	4	2		2	1	1	1	1	1	1	1	NA	NA	2		NA	NA	NA	2	3	9	2
1951	2		4016	4	3	2	2	1	5	1	1	2	2	2	NA	NA	2		NA	NA	NA	2	1	2	2
1952	2		4016	4		1	2	1	1	2	NA	NA	NA		NA	NA	1		NA	NA	NA	1	1	1	2
1953	2		4015	4	2	2	9	1	9	1	1	2	2	2	NA	NA	9		NA	NA	NA	9	9	1	2
1954	1	1	4033	4	2	2	1	3	4	1	1	1	2	2	NA	NA	1		NA	NA	NA	9	2	1	2
1955	2		4046	4		2	2	3	4	1	1	1	2	2	NA	NA	2		NA	NA	NA	9	1	1	2
1956	2		4023	5	1	2	1	4	9	1	1	2	2	2	NA	NA	1		NA	NA	NA	1	2	2	2
1957	2		4021	4	2	2	2	2	1	1	1	1	2	2	NA	NA	2		NA	NA	NA	2	2	1	2
1958	2		4015	4	2	2	9	1	9	9	NA	NA	NA		NA	NA	9		NA	NA	NA	9	9	9	2
1959	2		4029	1	2	2	2	2	1	1	1	1	2	2	NA	NA	1		NA	NA	NA	2	1	1	2
1960	2		4016	4	2	2	2	4	1	1	1	2	2	2	NA	NA	1		NA	NA	NA	1	1	1	2
1961	1		4017	4	2	1	2	1	5	2	NA	NA	NA		NA	NA	2		NA	NA	NA	NA	9	2	2
1962	2		4034	5	2	2	1	1	1	1	1	1	2	2	NA	NA	2		NA	NA	NA	9	1	1	2
1963	2		4035	4	3	3	2	1	1	1	1	1	2	2	NA	NA	2		NA	NA	NA	NA	2	1	2
1964	2		4037	4	3	2	1	1	4	1	1	1	2	2	NA	NA	1		NA	NA	NA	1	2	1	2
1965	2		4028	5	2	1	1	1	1	1	1	2	2	2	NA	NA	1		NA	NA	NA	1	1	1	2
1966	2		4030	4	2	2	2	2	1	1	1	1	2	2	NA	NA	2		NA	NA	NA	2	2	1	2
1967	2		4026	4	2	2	2	1	1	1	1	2	2	2	NA	NA	2		NA	NA	NA	9	2	1	2
1968	2		4042	5	1	2	1	1	2	1	2	1	2	2	NA	NA	2		NA	NA	NA	9	NA	2	2
1969	2		4025	4	2	2	2	1	1	1	1	2	2	2	NA	NA	1		NA	NA	NA	1	1	1	2
1970	1	2	4027	5		2	2	1	1	NA	NA	NA	NA		NA	NA	2		NA	NA	NA	9	1	1	2
1971	2		4037	4		1	2		1	1	1	1	2	2	NA	NA	1		NA	NA	NA	1	1	9	2
1972	2		4023	4		9	2		1	1	1	1	9	2	NA	NA	1		NA	NA	NA	1	NA	9	2
1973	2		4022	4	1	2	1	2	1	1	1	2	2	2	NA	NA	1		NA	NA	NA	1	1	9	2
1974	2		4033	4		2	1	2	1	1	1	1	2	2	NA	NA	1		NA	NA	NA	9	1	1	2
1975	2		4020	5	2	2	1	2	1	1	1	1	2	2	NA	NA	1		NA	NA	NA	1	1	1	2
1976	2		4044	4	1	2	2	2	1	1	1	1	1	2	NA	NA	1	1	NA	NA	NA	9	2	1	2
1977	2		4013	4	2	1	2	1	1	1	1	1	2	2	NA	NA	1		NA	NA	NA	1	1	1	2
1978	2		4041	5	2	2	1	1	1	1	1	1	2	2	NA	NA	1		NA	NA	NA	1	1	1	2
1979	2		4014	4	2	2	1	3	4	2	NA	NA	NA		NA	NA	2		NA	NA	NA	9	NA	9	2
1980	2		4039	4	2	2	1	1	1	2	NA	NA	NA		1	2	1		NA	NA	NA	1	NA	9	2
1981	2		4034	5	2	2	2	2	1	1	1	1	2	2	NA	NA	2		NA	NA	NA	9	1	1	2
1982	2		4032	4	2	2	1	1	4	1	1	1	1	2	NA	NA	2		NA	NA	NA	9	3	1	2
1983	2		4046	5	1	2	2	2	1	2	NA	NA	NA		NA	NA	1		NA	NA	NA	1	1	1	2
1984	2		4032	5	2	2	1	1	1	1	1	1	2	2	1	2	2		NA	NA	NA	9	2	1	2
1985	2		4032	4		1	2	2	1	1	1	1	2	2	NA	NA	2		NA	NA	NA	2	2	1	2
1986	2		4028	4	2	1	2	1	4	1	1	1	2	2	NA	NA	1		NA	NA	NA	1	2	1	2
1987	2		4016	4	3	1	2	1	1	1	1	1	2	2	NA	NA	2		NA	NA	NA	9	2	1	2
1988	2		4025	4	2	2	2	1	1	1	1	1	2	2	NA	NA	2		NA	NA	NA	2	2	1	2
1989	2		4020	4	4	2	2	1	4	1	1	1	2	2	NA	NA	1		NA	NA	NA	1	2	1	2
1990	2		4024	5	2	2	2	1	1	2	NA	NA	NA		NA	NA	1		NA	NA	NA	9	1	1	2
1991	1	1	4037	4	4	1	1	1	1	1	1	2	2	2	NA	NA	1		NA	NA	NA	2	2	1	2
1992	2		4017	5		2	1	2	4	1	1	1	1	2	NA	NA	1		NA	NA	NA	1	1	1	2
1993	2		4020	4	3	2	9	2	4	2	NA	NA	NA		NA	NA	2		NA	NA	NA	2	2	1	2
1994	2		4024	4		2	2	3	5	1	1	1	2	2	NA	NA	2		NA	NA	NA	2	1	2	2
1995	2		4026	4	2	1	2	1	1	1	1	1	1	2	NA	NA	1		NA	NA	NA	9	2	1	2
1996	2		4024	4		1	2		1	1	1	2	2	2	NA	NA	1		NA	NA	NA	1	2	1	2
1997	2		4037	9	2	2	9	2	1	1	1	1	2	2	NA	NA	2		NA	NA	NA	2	9	2	2
1998	2		4041	5	2	2	1	1	2	1	1	1	2	2	NA	NA	1		NA	NA	NA	9	2	1	2
1999	2		4014	4		1	9	2	1	1	1	1	2	2	NA	NA	2		NA	NA	NA	9	2	2	2
[truncated: 1,298 more rows]

## Sheet: Planilha2
Variables	Description	Factor
gestante	Pregnant	1 (Yes) 2 (No)
cs_gestant	Gestational age at the time of the bite	1(1st Quarter) 2 (2nd Quarter) 3 (3nd Quarter) 4 (Gestational Age Unknown) 5 (No) 6 (Not Applicable) 9 (Ignored)
nu_idade_n	Mean age	Code formed by 4 digits the first digit represents the age in: Hour (1), Day (2), Month(3), Year(4) and the others on the scale.
cs_raca	Ethnicity	1 (White) 2 (African background) 3 (Asian background) 4 (Mixed background) 5 (Native indigenous) 9 (Ignored)
cs_escol_n	Education (in years)	1 (0-4) 2 (4-7) 3 (8-15) 4 (16-18) 5 (>18)
cs_zona	Ocurrence zone	1 (Urban ) 2 (Rural) 3 (Periurban) 9 (Ignored)
doenca_tra	Work-related snakebite	1 (Yes) 2 (No) 9 (Ignored)
ant_tempo_	Time from bite to medical assistance (in hours)	1 (0 to 3h) 2 (3 to 12h) 3 (12 to 24h) 4 (>24h)
ant_loca_1	Bite site	1 (Head) 2 (Arm) 3 (Forearm) 4 (Hand) 5 (Finger) 6 (Trunk) 7 (Thigh) 8 (Leg) 9 (Foot) 10 (Toe) 9 (Ignored)
tp_acident	Type of envenomations	1(Bothropic) 2 (Crotalic) 3 (Elapidic) 4(Lachetic) 5 (Non-Venomous Serpent) 9 (Ignored)
ant_loca_1	location of the bite	1 (Head) 2(Upper Limbs) 3(Lower Limbs) 4(Trunk)
ani_serpen	Snake - Type of accident	1(Bothropic) 2 (Crotalic) 3 (Elapidic) 4(Lachetic) 5 (Non-Venomous Serpent) 9 (Ignored)
mcli_local	Local manifestations	1 (Yes) 2 (No) 9 (Ignored)
cli_dor	Pain	1 (Yes) 2 (No) 9 (Ignored)
cli_edema	Edema	1 (Yes) 2 (No) 9 (Ignored)
cli_equimo	Ecchymosis	1 (Yes) 2 (No) 9 (Ignored)
necros	Necrosis	1 (Yes) 2 (No) 9 (Ignored)
com_secund	Secondary bacterial infection	1 (Yes) 2 (No) 9 (Ignored)
com_compar	Compartment syndrome	1 (Yes) 2 (No) 9 (Ignored)
mcli_sist	Systemic manifestations	1 (Yes) 2 (No) 9 (Ignored)
renal	Acute kidney injury	1 (Yes) 2 (No) 9 (Ignored)
resp	Respiratory failure	1 (Yes) 2 (No) 9 (Ignored)
com_septic	Sepsis	1 (Yes) 2 (No) 9 (Ignored)
com_choque	Shock	1 (Yes) 2 (No) 9 (Ignored)
cli_tempo_	Unclottable blood	1 (Normal) 2(Altered) 9 (Not performed)
tra_classi	Severity classification	1(Mild)2 (Moderate)3 (Severe)9 (Ignored)
con_sorote	Antivenom treatment	1 (Yes) 2 (No) 9 (Ignored)
obito	Deaths from snakebites	1 (Yes) 2 (No)
